# Supplementary material for: Bromidotricarbon­yl[4-iodo-N-(pyridin-2-yl­methyl­idene)aniline-κ2 N,N′]rhenium(I)
Source: Acta Crystallogr Sect E Struct Rep Online. 2010 Sep 30;66(Pt 10):m1335. doi: 10.1107/S1600536810037104 (PMC2983412; doi:10.1107/S1600536810037104)
Supplement: Supplementary file 2 [file e-66-m1335-Isup2.hkl]

# 
# h,k,l, Fc-squared, Fo-squared, sigma(Fo-squared) and status flag 
# 
data_I
_shelx_title ' k09203 in P-1' 
_shelx_refln_list_code          4 
_shelx_F_calc_maximum      285.62 
_exptl_crystal_F_000       600.00 
_reflns_d_resolution_high  0.7692 
 
loop_ 
 _symmetry_equiv_pos_as_xyz 
 'x, y, z' 
 '-x, -y, -z' 
 
_cell_length_a     8.8850 
_cell_length_b     9.0239 
_cell_length_c    10.9736 
_cell_angle_alpha  75.202 
_cell_angle_beta   80.885 
_cell_angle_gamma  84.668 
 
_shelx_F_squared_multiplier     1.000 
 
loop_ 
 _refln_index_h 
 _refln_index_k 
 _refln_index_l 
 _refln_F_squared_calc 
 _refln_F_squared_meas 
 _refln_F_squared_sigma 
 _refln_observed_status 
   2   0   0    37808.86    33678.02   3062.04 o 
   3   0   0    26778.81    23326.11   1741.45 o 
   4   0   0      418.73      302.08     43.43 o 
   5   0   0     3627.10     3162.91    338.17 o 
   6   0   0      230.05      187.89     26.33 o 
   7   0   0      403.69      233.72     51.23 o 
   8   0   0      484.91      367.78     69.94 o 
   9   0   0      218.90      183.14     53.24 o 
  10   0   0       14.54      -40.66     40.66 o 
  11   0   0      672.79      643.99    105.95 o 
 -11   1   0      159.10       42.73     99.75 o 
 -10   1   0      463.74      511.85     86.31 o 
  -9   1   0      617.13      692.57     93.20 o 
  -8   1   0      770.41      695.47     64.53 o 
  -7   1   0     2461.62     2357.24    117.66 o 
  -6   1   0      162.32      131.61     22.31 o 
  -5   1   0     4444.05     3846.07    219.15 o 
  -4   1   0    22722.00    22546.80    516.87 o 
  -3   1   0       10.44       23.70     24.51 o 
  -2   1   0    27012.37    27157.19    724.03 o 
  -1   1   0    15549.41    16747.16    430.33 o 
   1   1   0    36646.60    35778.28   1247.11 o 
   2   1   0     2872.02     2929.72     76.74 o 
   3   1   0    16484.25    15150.66    341.35 o 
   4   1   0     1996.12     1827.89     59.16 o 
   5   1   0     7164.81     6345.73    209.13 o 
   6   1   0     1723.04     1441.23     46.82 o 
   7   1   0     5726.48     5540.82    158.79 o 
   8   1   0      536.56      442.18     39.58 o 
   9   1   0     3142.78     2956.19    198.64 o 
  10   1   0     1490.73     1121.56    120.25 o 
  11   1   0       55.19       46.46     54.68 o 
 -11   2   0     1936.06     1638.40    179.35 o 
 -10   2   0       83.30      -34.28     57.03 o 
  -9   2   0     8994.67    10000.80    533.39 o 
  -8   2   0      995.46      819.14     69.87 o 
  -7   2   0     6226.37     5957.59    292.51 o 
  -6   2   0    11740.56    11949.20    313.60 o 
  -5   2   0      126.19      129.49     23.50 o 
  -4   2   0     1572.89     1266.66     58.64 o 
  -3   2   0     7788.47     8072.86    242.00 o 
  -2   2   0     2993.67     3095.29    103.24 o 
  -1   2   0     5813.35     6169.57    307.35 o 
   0   2   0      229.89      311.09     18.41 o 
   1   2   0      160.76      196.80     10.99 o 
   2   2   0     2533.90     2452.47     90.75 o 
   3   2   0    24200.47    24392.03    496.29 o 
   4   2   0       75.12       88.59     23.91 o 
   5   2   0    34056.41    33084.89   2153.53 o 
   6   2   0     5689.93     5535.48    366.78 o 
   7   2   0     8777.50     8669.72    577.77 o 
   8   2   0     9349.99     9979.19    633.83 o 
   9   2   0       28.83       20.36     35.32 o 
  10   2   0     1796.84     1802.72    123.11 o 
  11   2   0      404.91      505.69     74.89 o 
 -10   3   0     3887.72     4327.38    344.39 o 
  -9   3   0     1325.80     1279.71    133.69 o 
  -8   3   0     9378.93    10334.69    521.33 o 
  -7   3   0       78.06       21.23     30.06 o 
  -6   3   0     3838.76     3777.44    252.75 o 
  -5   3   0      758.02      768.21     65.09 o 
  -4   3   0      339.22      299.35     33.27 o 
  -3   3   0     2374.02     2372.19     65.35 o 
  -2   3   0      406.88      410.70     31.63 o 
  -1   3   0      294.66      282.75     35.75 o 
   0   3   0     9748.42    10791.33    244.85 o 
   1   3   0     5931.70     5760.76    269.71 o 
   2   3   0      795.08      817.57     49.58 o 
   3   3   0    23883.25    22972.70   1400.35 o 
   4   3   0    16122.26    15988.53    508.03 o 
   5   3   0     4115.61     4126.36    188.22 o 
   6   3   0    17966.13    18991.70    995.89 o 
   7   3   0      298.64      324.88     35.15 o 
   8   3   0     6649.16     7002.86    476.87 o 
   9   3   0      581.93      569.38     94.41 o 
  10   3   0      772.21      875.96     84.21 o 
  11   3   0      146.76      114.87     55.70 o 
 -10   4   0     2311.52     2416.95    234.13 o 
  -9   4   0      393.75      292.19     98.37 o 
  -8   4   0     1314.32     1329.35     77.83 o 
  -7   4   0      337.04      248.22     29.45 o 
  -6   4   0     4568.60     4639.83    262.05 o 
  -5   4   0      420.36      380.49     20.55 o 
  -4   4   0    16734.87    17855.54    489.05 o 
  -3   4   0     3880.60     3942.65    135.35 o 
  -2   4   0     8374.13     8661.50    251.57 o 
  -1   4   0    22457.43    23091.73    612.57 o 
   0   4   0     1389.09     1559.15     49.83 o 
   1   4   0     8312.09     8147.20    226.36 o 
   2   4   0    13526.81    13944.84    282.49 o 
   3   4   0      132.16      147.41     16.21 o 
   4   4   0    11335.30    11109.10    543.96 o 
   5   4   0     2161.02     2039.23     89.32 o 
   6   4   0     1862.90     1907.44     94.37 o 
   7   4   0     1188.42     1256.23     51.71 o 
   8   4   0     2391.01     2352.96    191.72 o 
   9   4   0      401.45      344.45     77.00 o 
  10   4   0     1385.84     1499.65    131.37 o 
  -9   5   0       30.25       -5.51     64.09 o 
  -8   5   0     1581.36     1701.98    164.87 o 
  -7   5   0     1029.92     1007.33    105.78 o 
  -6   5   0     7158.74     7937.04    363.52 o 
  -5   5   0    13946.68    15364.08    477.46 o 
  -4   5   0      564.05      546.33     99.67 o 
  -3   5   0    32139.34    34398.62    951.60 o 
  -2   5   0     5559.95     5869.93    221.90 o 
  -1   5   0    14845.94    16120.89    482.65 o 
   0   5   0     6361.21     6558.23    165.99 o 
   1   5   0       82.83       71.66      9.23 o 
   2   5   0     1538.52     1649.93     45.34 o 
   3   5   0      207.45      208.83     19.08 o 
   4   5   0      177.41      185.94     21.46 o 
   5   5   0       24.11       30.68     20.71 o 
   6   5   0      864.34      914.96     35.46 o 
   7   5   0     1357.28     1324.12     69.32 o 
   8   5   0     1453.37     1566.02    184.48 o 
   9   5   0     3046.25     3059.61    255.72 o 
  10   5   0       51.97       65.23     56.16 o 
  -9   6   0      502.62      392.46    121.63 o 
  -8   6   0      667.67      534.76    102.16 o 
  -7   6   0     7345.33     7761.48    457.06 o 
  -6   6   0      640.09      616.94     85.28 o 
  -5   6   0    13007.96    13208.87    575.42 o 
  -4   6   0     3947.76     3758.41    156.47 o 
  -3   6   0     3623.78     3694.27    149.95 o 
  -2   6   0    12741.11    14325.18    450.18 o 
  -1   6   0     1274.34     1270.49     52.18 o 
   0   6   0     2485.82     2625.81     89.23 o 
   1   6   0     1580.84     1565.63     49.56 o 
   2   6   0     2496.11     2705.75     80.60 o 
   3   6   0      353.57      327.83     24.53 o 
   4   6   0     2421.40     2625.10    128.49 o 
   5   6   0       70.38       52.43     21.31 o 
   6   6   0     1285.48     1369.66     64.21 o 
   7   6   0     4144.36     4257.29    206.20 o 
   8   6   0       61.17       77.63     40.92 o 
   9   6   0     2701.65     2902.78    177.31 o 
  -8   7   0      360.53      385.57    128.52 o 
  -7   7   0     1085.21      943.76    139.38 o 
  -6   7   0     3368.08     3664.27    255.84 o 
  -5   7   0      142.75       24.46     43.59 o 
  -4   7   0     1779.50     2054.98    142.65 o 
  -3   7   0      235.21      226.72     51.86 o 
  -2   7   0     2897.21     2873.71    127.89 o 
  -1   7   0     1664.67     1655.88    101.70 o 
   0   7   0     9881.76    10604.47    263.28 o 
   1   7   0       30.17        0.34     16.86 o 
   2   7   0    17385.58    19361.96    441.80 o 
   3   7   0     4590.24     4907.07    190.38 o 
   4   7   0     5088.56     5371.19    191.15 o 
   5   7   0     5971.08     6752.40    216.92 o 
   6   7   0       41.45        0.96     32.91 o 
   7   7   0     1948.13     2027.87    415.54 o 
   8   7   0      458.71      540.28    106.47 o 
   9   7   0       32.71       31.34     86.14 o 
  -7   8   0      150.87       46.00     75.80 o 
  -6   8   0       70.73      -16.19     86.49 o 
  -5   8   0      103.54       56.85     59.44 o 
  -4   8   0     1103.50      851.25    111.47 o 
  -3   8   0       83.49      185.20     65.47 o 
  -2   8   0     6724.78     7363.28    350.25 o 
  -1   8   0     1497.60     1306.57     67.59 o 
   0   8   0     8995.88     9146.39    457.32 o 
   1   8   0    10674.53    10262.90   1052.89 o 
   2   8   0     2205.78     2142.08    156.26 o 
   3   8   0    11097.27    12384.33    595.23 o 
   4   8   0      135.11      153.50     54.10 o 
   5   8   0     3130.59     3364.15    239.47 o 
   6   8   0      561.30      508.58     89.24 o 
   7   8   0      587.97      639.07     62.77 o 
   8   8   0       58.07      -23.43     58.58 o 
  -6   9   0     1266.44     1104.16    175.04 o 
  -5   9   0      676.61      425.02    105.09 o 
  -4   9   0     3899.21     3925.28    288.57 o 
  -3   9   0     2168.11     2012.43    185.55 o 
  -2   9   0     1912.94     1906.99    110.71 o 
  -1   9   0     6659.22     6634.61    207.82 o 
   0   9   0      161.59       86.73     25.22 o 
   1   9   0     6502.27     7346.11    437.77 o 
   2   9   0     1711.71     1536.58    151.26 o 
   3   9   0     2699.14     2764.78    226.90 o 
   4   9   0      886.59      831.61    123.53 o 
   5   9   0     1842.69     1736.60    173.49 o 
   6   9   0      712.83      574.91    110.09 o 
   7   9   0     1407.21     1317.10    161.08 o 
  -4  10   0     1301.50     1142.06    153.68 o 
  -3  10   0     1924.76     1885.97    195.54 o 
  -2  10   0       23.36      -21.88     62.88 o 
  -1  10   0      885.70      803.70    121.63 o 
   0  10   0      936.39      958.58    128.69 o 
   1  10   0      417.06      350.59     87.69 o 
   2  10   0      909.35      736.16    122.84 o 
   3  10   0      720.74      611.95    112.16 o 
   4  10   0     1227.38      862.96    130.07 o 
   5  10   0      548.40      318.55     92.69 o 
  -1  11   0      600.90      735.13    126.80 o 
   0  11   0       30.14       36.18     69.77 o 
   1  11   0     1144.83     1292.63    180.72 o 
   2  11   0     1103.37      827.47    131.28 o 
   3  11   0      446.03      489.45    135.41 o 
  -1 -11   1      224.70      273.58     95.96 o 
   0 -11   1     1043.33      944.28    169.53 o 
   1 -11   1      171.84      150.40    109.40 o 
  -5 -10   1     1176.47      981.84    146.61 o 
  -4 -10   1       40.55       17.40     98.89 o 
  -3 -10   1     1600.11     1696.98    196.92 o 
  -2 -10   1      851.43      878.47    128.87 o 
  -1 -10   1      975.84      849.87    135.59 o 
   0 -10   1     4012.05     4247.62    346.11 o 
   1 -10   1      780.25      545.45    104.23 o 
   2 -10   1     3026.31     2818.71    282.37 o 
   3 -10   1     4197.36     3731.46    341.98 o 
   4 -10   1      169.85       74.43     87.69 o 
  -6  -9   1      202.89      198.12     78.73 o 
  -5  -9   1     4106.51     4519.65    384.19 o 
  -4  -9   1     2222.07     2030.34    189.17 o 
  -3  -9   1     1631.24     1842.38    179.17 o 
  -2  -9   1     4973.31     4901.77    335.78 o 
  -1  -9   1      227.20      127.14     64.95 o 
   0  -9   1     3361.34     3514.73    257.22 o 
   1  -9   1     2150.71     1830.65    105.07 o 
   2  -9   1       47.67       63.50     41.35 o 
   3  -9   1     2176.24     2304.38    125.26 o 
   4  -9   1       57.25      -61.33     61.33 o 
   5  -9   1      521.61      481.36    101.13 o 
   6  -9   1      222.39      246.88    124.73 o 
  -8  -8   1     1040.80      619.18    117.32 o 
  -7  -8   1     2042.81     1862.35    213.20 o 
  -6  -8   1     6226.75     7046.34    473.43 o 
  -5  -8   1      170.27      161.43     66.33 o 
  -3  -8   1      732.94      545.27     77.53 o 
  -2  -8   1     3364.39     3134.69    203.90 o 
  -1  -8   1     1159.64     1162.54     68.01 o 
   0  -8   1      102.74      103.18     11.92 o 
   1  -8   1       75.07      114.44     24.33 o 
   2  -8   1      200.29      227.12     34.57 o 
   3  -8   1      413.52      423.12     94.41 o 
   4  -8   1      106.27       51.00     56.34 o 
   5  -8   1     1774.12     1311.93    142.65 o 
   6  -8   1      661.41      567.33    115.26 o 
   7  -8   1     1625.33     1448.72    183.14 o 
  -8  -7   1     3321.16     2960.17    246.62 o 
  -7  -7   1      156.98      118.81     69.26 o 
  -6  -7   1     4630.16     5394.67    348.18 o 
  -5  -7   1     1886.84     1966.45    139.61 o 
  -4  -7   1      737.75      715.45     39.63 o 
  -3  -7   1     2103.90     2290.75    126.92 o 
  -2  -7   1     3282.24     3662.15    131.05 o 
  -1  -7   1     2252.67     2312.59     85.35 o 
   0  -7   1     4542.80     4522.81    128.88 o 
   1  -7   1     3649.48     3767.43    101.50 o 
   2  -7   1     1223.99     1052.35    124.30 o 
   3  -7   1     8501.21     8792.42    426.05 o 
   4  -7   1     2146.85     2090.82    157.81 o 
   5  -7   1     1658.56     1592.06    149.37 o 
   6  -7   1     4383.20     4779.62    320.79 o 
   7  -7   1      199.61       18.95     86.66 o 
   8  -7   1     1830.17     1449.75    182.45 o 
  -9  -6   1       78.16       11.88     45.65 o 
  -8  -6   1      284.06      390.01     40.88 o 
  -7  -6   1      796.79      790.82     80.43 o 
  -6  -6   1      162.39       81.49     40.83 o 
  -5  -6   1     2059.14     2009.73     91.27 o 
  -4  -6   1     1634.60     1963.97     95.88 o 
  -3  -6   1     3821.54     3994.38     95.23 o 
  -2  -6   1     2078.57     2306.84     77.41 o 
  -1  -6   1    22130.09    25184.50    686.61 o 
   0  -6   1        8.97        7.30     12.72 o 
   1  -6   1    25616.11    26701.30    590.44 o 
   2  -6   1     7433.39     7757.26    255.99 o 
   3  -6   1     7842.72     8123.18    289.92 o 
   4  -6   1     3793.40     3580.63    160.35 o 
   5  -6   1      368.96      416.92     68.22 o 
   6  -6   1     1006.54      961.85    112.50 o 
   7  -6   1      751.15      662.77     98.89 o 
   8  -6   1       27.63       46.69     52.03 o 
   9  -6   1       37.23       76.84     82.35 o 
 -10  -5   1      176.54      168.49     84.25 o 
  -9  -5   1        2.26      -36.36     36.36 o 
  -8  -5   1      605.47      600.14     46.11 o 
  -7  -5   1       12.67       10.15     18.97 o 
  -6  -5   1     1602.59     1583.54     87.13 o 
  -5  -5   1     3196.48     3220.63    239.69 o 
  -4  -5   1      732.02      726.97     36.41 o 
  -3  -5   1    22659.13    24629.28    451.85 o 
  -2  -5   1     6550.43     6942.42    167.70 o 
  -1  -5   1    18439.56    20487.74    553.43 o 
   0  -5   1    16923.65    17408.66    397.75 o 
   1  -5   1     1252.19     1277.59     65.51 o 
   2  -5   1    18681.31    19531.43    562.57 o 
   3  -5   1      112.64       68.11     24.77 o 
   4  -5   1     4285.99     4489.13    479.12 o 
   5  -5   1      432.12      351.42     49.97 o 
   6  -5   1     1375.12     1274.72    114.22 o 
   7  -5   1       31.17       63.92     72.19 o 
   8  -5   1     1515.49     1445.62    156.43 o 
   9  -5   1      243.26      211.22     80.63 o 
 -10  -4   1     1944.76     1883.57    182.79 o 
  -9  -4   1      150.89      174.29     31.91 o 
  -8  -4   1     3977.31     4172.36    301.48 o 
  -7  -4   1     3756.58     3915.64    253.32 o 
  -6  -4   1      721.81      762.92     62.47 o 
  -5  -4   1     6599.19     6937.11    230.07 o 
  -4  -4   1     4380.01     4416.59    337.95 o 
  -3  -4   1     1995.30     1934.85     98.77 o 
  -2  -4   1    16820.40    17584.71    502.91 o 
  -1  -4   1     2515.48     2783.54    102.10 o 
   0  -4   1    12173.30    13620.56    307.15 o 
   1  -4   1     2363.89     2453.99     70.10 o 
   2  -4   1     6998.58     7193.49    212.63 o 
   3  -4   1       20.69       18.91     24.95 o 
   4  -4   1     8763.08     9077.21    304.25 o 
   5  -4   1      831.42      802.64     55.61 o 
   6  -4   1    12560.61    13223.38    433.03 o 
   7  -4   1     5431.23     5476.16    264.80 o 
   8  -4   1     2536.38     2440.20    210.18 o 
   9  -4   1     4672.11     5343.16    363.86 o 
  10  -4   1      374.77      303.22     92.69 o 
 -10  -3   1     2028.69     1749.16    195.71 o 
  -9  -3   1     6228.64     6451.20    528.28 o 
  -8  -3   1        8.44        9.96     17.35 o 
  -7  -3   1     7496.77     7687.78    572.61 o 
  -6  -3   1     2685.11     2497.49     72.02 o 
  -5  -3   1     1144.26     1226.47     42.92 o 
  -4  -3   1      170.29      160.59     18.24 o 
  -3  -3   1     1008.13     1060.84     63.04 o 
  -2  -3   1       43.04       56.73      8.30 o 
  -1  -3   1      631.88      583.66     35.90 o 
   0  -3   1      205.88      183.72     11.57 o 
   1  -3   1      852.73      993.23     35.20 o 
   2  -3   1    18477.59    19092.64    518.94 o 
   3  -3   1    10906.22    11271.99    256.60 o 
   4  -3   1     7075.25     6767.28    213.39 o 
   5  -3   1    26312.75    27496.34    776.82 o 
   6  -3   1        1.76       19.70     28.20 o 
   7  -3   1    15741.52    15961.25    455.10 o 
   8  -3   1     1855.31     1628.58    164.53 o 
   9  -3   1     1712.25     1833.43    155.23 o 
  10  -3   1     1177.87     1099.50    150.92 o 
 -11  -2   1     3769.45     5166.91    450.86 o 
 -10  -2   1      385.23      401.71     62.33 o 
  -9  -2   1     5943.18     7285.12    433.12 o 
  -8  -2   1     1369.98     1376.83    229.14 o 
  -7  -2   1     1905.93     1851.10     73.46 o 
  -6  -2   1     2613.23     2493.39    134.11 o 
  -5  -2   1     2044.44     2031.36     64.31 o 
  -4  -2   1     1004.23      970.08     52.69 o 
  -3  -2   1     7778.07     8010.64    199.76 o 
  -2  -2   1     2022.17     1871.39     46.25 o 
  -1  -2   1     2862.45     3024.26    152.52 o 
   0  -2   1     7062.81     7287.45    208.40 o 
   1  -2   1     6342.16     6431.74    157.90 o 
   2  -2   1     3061.29     2994.41     78.32 o 
   3  -2   1    25039.73    24700.19    665.83 o 
   4  -2   1     3281.52     3339.60    118.46 o 
   5  -2   1    13153.83    12630.70    377.52 o 
   6  -2   1    10871.90    10635.29    266.67 o 
   7  -2   1     1383.65     1115.10     75.75 o 
   8  -2   1     2073.32     1833.94     87.26 o 
   9  -2   1      286.66      273.58     72.70 o 
  10  -2   1      720.98      837.64    126.80 o 
  11  -2   1      429.80      470.33    142.65 o 
 -11  -1   1      219.91      256.53    110.43 o 
 -10  -1   1      573.34      610.15     94.07 o 
  -9  -1   1      215.00      223.78     47.15 o 
  -8  -1   1     2097.92     2019.92    180.96 o 
  -7  -1   1     4011.78     4073.83    241.12 o 
  -6  -1   1     6746.04     6167.69    235.52 o 
  -5  -1   1     6588.17     6222.29    358.53 o 
  -4  -1   1    39291.97    37465.65   2248.06 o 
  -3  -1   1     2449.94     2398.79    113.37 o 
  -2  -1   1    48683.27    47051.56    932.03 o 
  -1  -1   1    22947.41    22832.08    871.85 o 
   0  -1   1    11698.56    11226.37   1177.22 o 
   1  -1   1    27314.48    26679.07    552.22 o 
   2  -1   1     6240.09     6215.83    193.65 o 
   3  -1   1      188.03      213.76     37.39 o 
   4  -1   1     3326.59     2940.89    239.99 o 
   5  -1   1      407.01      313.50     45.26 o 
   6  -1   1     1291.98     1160.39     95.04 o 
   7  -1   1      124.87      108.76     28.21 o 
   8  -1   1      782.74      787.30     91.20 o 
   9  -1   1      397.04      423.81     80.11 o 
  10  -1   1     4832.76     5126.25    331.47 o 
  11  -1   1       27.86       31.70     63.23 o 
 -11   0   1       81.26       80.77     56.76 o 
 -10   0   1       81.84       51.45     44.93 o 
  -9   0   1     1266.46     1222.86    139.03 o 
  -8   0   1     3993.15     3588.56    220.76 o 
  -7   0   1      263.75      204.08     26.65 o 
  -6   0   1    24264.77    23324.43   1315.10 o 
  -5   0   1     7989.18     7405.81    414.45 o 
  -4   0   1    29453.39    26376.88   2032.65 o 
  -3   0   1    45240.28    40737.53   2210.50 o 
  -2   0   1     5346.87     4794.85    309.23 o 
  -1   0   1    19164.67    17008.11    678.70 o 
   1   0   1     8552.32     6140.52    176.10 o 
   2   0   1      718.36      563.26     27.58 o 
   3   0   1      181.69      212.67     27.65 o 
   4   0   1      387.70      324.83     48.75 o 
   5   0   1     1988.83     1728.47     78.30 o 
   6   0   1     2452.73     2135.55    129.35 o 
   7   0   1      703.42      574.35     46.26 o 
   8   0   1     6903.78     6995.77    255.85 o 
   9   0   1     2530.90     2130.27    172.28 o 
  10   0   1     2917.93     2930.17    243.09 o 
  11   0   1     3148.92     3378.11    294.09 o 
 -11   1   1      708.49      507.72     96.99 o 
 -10   1   1     2139.89     2122.34    180.38 o 
  -9   1   1       39.51       48.76     48.76 o 
  -8   1   1     4809.64     4544.17    277.73 o 
  -7   1   1     4848.88     4409.17    337.92 o 
  -6   1   1     1773.94     1478.87     61.08 o 
  -5   1   1    17743.25    16798.40   1068.41 o 
  -4   1   1     3242.01     3119.72    131.93 o 
  -3   1   1    15682.09    15720.55    354.41 o 
  -2   1   1     1580.29     1569.81     94.24 o 
  -1   1   1    13201.84    13988.20    243.34 o 
   0   1   1      571.36      526.98     12.60 o 
   1   1   1    16011.87    15643.87    958.39 o 
   2   1   1      588.40      569.72     19.84 o 
   3   1   1    29944.49    27984.47   1408.38 o 
   4   1   1    18279.22    16940.77    787.80 o 
   5   1   1      742.68      588.24     32.17 o 
   6   1   1    13201.28    12217.05    542.11 o 
   7   1   1     2687.82     2497.83     88.10 o 
   8   1   1     1026.04      912.13     57.26 o 
   9   1   1     4415.48     4573.63    212.47 o 
  10   1   1      407.16      329.06     77.87 o 
  11   1   1      644.14      547.00    114.05 o 
 -10   2   1     2005.86     2233.12    208.63 o 
  -9   2   1     1326.79     1333.46    125.77 o 
  -8   2   1       13.92       28.60     37.04 o 
  -7   2   1      677.83      602.46    119.95 o 
  -6   2   1      656.16      579.77     96.19 o 
  -5   2   1      436.52      430.83     31.72 o 
  -4   2   1      320.54      382.62     63.18 o 
  -3   2   1     1974.85     2014.72     60.41 o 
  -2   2   1      645.12      675.28     53.09 o 
  -1   2   1    27292.55    29043.29    890.89 o 
   0   2   1    28373.06    30121.40    620.27 o 
   1   2   1    27803.71    26913.92   1008.99 o 
   2   2   1    55691.16    51202.20   3303.98 o 
   3   2   1      418.83      448.86     39.52 o 
   4   2   1    29166.66    28130.75    594.75 o 
   5   2   1     5583.02     5259.76    216.92 o 
   6   2   1     2195.47     1866.41    133.60 o 
   7   2   1     1298.81     1359.40    100.53 o 
   8   2   1      628.40      619.52     54.47 o 
   9   2   1      521.38      709.11     99.23 o 
  10   2   1        2.56       45.31     60.30 o 
  11   2   1       91.34      114.23     64.01 o 
 -10   3   1      378.14      298.74     93.89 o 
  -9   3   1       80.84      170.21     59.61 o 
  -8   3   1      187.50      260.66     62.37 o 
  -7   3   1      133.36       79.97     37.04 o 
  -6   3   1     2828.87     2846.23    101.37 o 
  -5   3   1     2816.95     2803.02     87.94 o 
  -4   3   1       84.02       96.12     12.61 o 
  -3   3   1    18278.08    19027.56    780.10 o 
  -2   3   1    18200.22    19329.17    518.54 o 
  -1   3   1     2663.36     2748.66     96.44 o 
   0   3   1    67964.29    73185.12   1452.53 o 
   1   3   1    12704.52    12686.85    396.77 o 
   2   3   1    24894.34    23383.09   1184.90 o 
   3   3   1    20078.48    18917.09   1564.97 o 
   4   3   1      785.32      643.68     35.60 o 
   5   3   1     4575.73     4453.53    181.67 o 
   6   3   1     1588.84     1616.35    118.36 o 
   7   3   1      291.34      325.05     41.90 o 
   8   3   1     1959.33     2234.89    113.54 o 
   9   3   1     1170.29     1144.73    139.12 o 
  10   3   1       27.71       68.81     42.88 o 
  11   3   1     1406.92     1573.75    179.52 o 
 -10   4   1      938.53      695.68    105.26 o 
  -9   4   1     1912.74     2066.35    198.47 o 
  -8   4   1     1310.95     1234.37     80.43 o 
  -7   4   1     8310.38     8793.14    287.60 o 
  -6   4   1      229.09      167.45     20.47 o 
  -5   4   1     8718.62     8816.35    399.53 o 
  -4   4   1     9135.92     9206.22    559.01 o 
  -3   4   1        4.65        9.42     19.83 o 
  -2   4   1     9671.55     9894.28    280.32 o 
  -1   4   1     9125.48     9318.67    268.38 o 
   0   4   1     2456.05     2801.24    117.62 o 
   1   4   1     7829.33     7786.41    140.04 o 
   2   4   1      483.35      427.34     47.00 o 
   3   4   1     5983.44     6051.84    176.98 o 
   4   4   1     2546.99     2597.20    129.07 o 
   5   4   1     9088.69     9265.78    310.57 o 
   6   4   1     1142.99     1084.57     38.09 o 
   7   4   1    10614.49    11177.27    455.01 o 
   8   4   1      719.27      556.59    101.38 o 
   9   4   1     5006.49     6076.56    395.56 o 
  10   4   1     1334.69     1202.12    129.47 o 
  11   4   1      176.94       96.60     94.58 o 
  -9   5   1     5751.12     5906.18    433.63 o 
  -8   5   1     2761.53     2585.44    205.70 o 
  -7   5   1     5924.00     5785.28    616.43 o 
  -6   5   1    10104.21    10736.21    629.78 o 
  -5   5   1       65.65       52.30     25.58 o 
  -4   5   1     4688.43     5120.52    176.01 o 
  -3   5   1      934.67      940.47     97.25 o 
  -2   5   1       42.54       44.54     18.99 o 
  -1   5   1       19.98       22.68     34.46 o 
   0   5   1      161.48      188.24     20.20 o 
   1   5   1       91.44      101.94     11.24 o 
   2   5   1     2841.50     2768.92     92.16 o 
   3   5   1     7670.90     8144.62    198.48 o 
   4   5   1      257.07      282.16     20.36 o 
   5   5   1    18225.26    19471.59    539.46 o 
   6   5   1     4900.50     5050.53    183.54 o 
   7   5   1     4771.29     4921.19    221.22 o 
   8   5   1    10605.85    11532.81    290.03 o 
   9   5   1      104.77      109.92     58.06 o 
  10   5   1     2269.82     2229.26    255.58 o 
  -9   6   1      177.58      201.91     84.25 o 
  -8   6   1     4283.53     4781.52    359.55 o 
  -7   6   1      104.98       44.45     47.21 o 
  -6   6   1     2752.48     2764.44    184.34 o 
  -5   6   1       30.00       16.54     41.52 o 
  -4   6   1     1587.58     1562.18    191.75 o 
  -3   6   1     1031.92      868.13     79.16 o 
  -2   6   1     9063.21     9387.08    241.18 o 
  -1   6   1      365.91      401.00     69.99 o 
   0   6   1     7487.77     7908.34    199.86 o 
   1   6   1     6390.36     6540.63    259.96 o 
   2   6   1       61.29       71.74     18.59 o 
   3   6   1     8371.56     9249.17    234.16 o 
   4   6   1    10134.56    11301.60    273.39 o 
   5   6   1      906.41      864.75     40.60 o 
   6   6   1     7480.11     8069.54    235.25 o 
   7   6   1      399.25      363.10     30.06 o 
   8   6   1     2743.28     2847.30    120.45 o 
   9   6   1      348.66      406.41     70.98 o 
  10   6   1     1067.51     1027.22    105.83 o 
  -8   7   1      547.00      377.64    100.10 o 
  -7   7   1       80.86       80.28     60.82 o 
  -6   7   1     2292.61     2098.05    183.14 o 
  -5   7   1      522.82      270.31     77.35 o 
  -4   7   1     9030.09     9801.47    480.84 o 
  -3   7   1     7089.50     7862.96    367.48 o 
  -2   7   1     4763.71     4725.38    361.02 o 
  -1   7   1    17961.32    20276.36    475.07 o 
   0   7   1        1.82       18.46     27.54 o 
   1   7   1    10456.19    11200.58    320.33 o 
   2   7   1     2671.12     2643.68    205.35 o 
   3   7   1      122.14       68.59     33.54 o 
   4   7   1      448.89      418.42     36.96 o 
   5   7   1      160.52      128.05     37.44 o 
   6   7   1      403.69      436.35     56.22 o 
   7   7   1      244.01      308.12     73.60 o 
   8   7   1      849.67      980.40     82.11 o 
   9   7   1      211.09      118.70     71.32 o 
  -7   8   1      835.91      729.27    135.07 o 
  -6   8   1     2351.89     2129.06    215.18 o 
  -5   8   1     8190.09     8521.59    507.89 o 
  -4   8   1      101.09       90.79     60.64 o 
  -3   8   1    18553.25    20474.87    924.64 o 
  -2   8   1     3196.90     3347.30    131.68 o 
  -1   8   1     5842.78     6301.41    231.86 o 
   0   8   1     3267.56     3542.20    330.95 o 
   1   8   1     1165.27      980.06     39.42 o 
   2   8   1      963.08      838.29     51.50 o 
   3   8   1      512.41      390.91     67.53 o 
   4   8   1     1003.16      913.97     61.51 o 
   5   8   1     1504.70     1548.41     93.33 o 
   6   8   1      768.98      735.47    108.19 o 
   7   8   1      343.79      371.61     83.73 o 
   8   8   1     1018.42      989.76    140.75 o 
  -6   9   1      113.19        0.00     73.74 o 
  -5   9   1     2668.07     3315.74    272.21 o 
  -4   9   1     3345.52     3426.35    253.77 o 
  -3   9   1      753.21      681.35     67.94 o 
  -2   9   1     4256.51     4643.55    196.87 o 
  -1   9   1      274.95      308.35     42.95 o 
   0   9   1     3782.20     3888.85    181.15 o 
   1   9   1      851.76      649.10     54.50 o 
   2   9   1     4041.09     4908.66    318.72 o 
   3   9   1      285.57      172.97     68.05 o 
   4   9   1     5006.45     5179.83    308.90 o 
   5   9   1      559.48      428.47     88.04 o 
   6   9   1     2773.49     3046.64    270.83 o 
   7   9   1     1151.76     1101.23    147.82 o 
  -4  10   1       67.18      182.79     84.59 o 
  -3  10   1      103.65       76.84     95.96 o 
  -2  10   1     1092.76     1025.69     84.90 o 
  -1  10   1      460.82      350.94     86.31 o 
   0  10   1     5451.66     5502.86    391.60 o 
   1  10   1      671.11      452.41     96.13 o 
   2  10   1     7762.57     7980.62    496.34 o 
   3  10   1     3888.68     3903.22    317.17 o 
   4  10   1     2024.17     1849.62    194.68 o 
   5  10   1     3236.31     3657.89    322.68 o 
   6  10   1       24.08       -2.93     69.09 o 
  -2  11   1     1718.39     1643.74    203.81 o 
  -1  11   1      410.98      157.98     94.24 o 
   0  11   1     2246.72     1914.05    232.58 o 
   1  11   1     3059.41     3143.98    310.97 o 
   2  11   1      177.06      216.04    122.15 o 
   3  11   1     4510.18     5058.89    404.35 o 
   4  11   1        1.12       22.91     77.53 o 
  -4 -10   2     1229.26     1036.45    149.71 o 
  -3 -10   2     1964.95     2096.16    209.67 o 
  -2 -10   2       90.79       74.43     68.74 o 
  -1 -10   2     4649.76     4746.37    395.73 o 
   0 -10   2      401.06      537.18    116.29 o 
   1 -10   2     2977.18     2368.71    256.70 o 
   2 -10   2     1165.45      869.51    147.82 o 
   3 -10   2     1098.06      769.58    138.34 o 
  -6  -9   2     2017.79     2105.80    215.87 o 
  -5  -9   2     1428.86     1249.22    152.99 o 
  -4  -9   2       27.43      -23.26     52.55 o 
  -3  -9   2     1722.26     1556.40    168.49 o 
  -2  -9   2      463.16      358.00     97.34 o 
  -1  -9   2      261.23      256.53     93.03 o 
   0  -9   2     1024.86      771.72     60.18 o 
   1  -9   2      582.48      438.63     98.20 o 
   2  -9   2      994.85      793.19    115.77 o 
   3  -9   2     1413.55     1504.71    160.57 o 
   4  -9   2     4187.01     4282.59    306.32 o 
   5  -9   2      545.89      588.00    121.63 o 
  -6  -8   2      640.42      518.40    105.09 o 
  -5  -8   2      856.14      918.61    116.81 o 
  -4  -8   2       27.21       28.94     46.34 o 
  -3  -8   2      785.45      668.63     82.01 o 
  -2  -8   2      135.74      151.61     54.44 o 
  -1  -8   2     1350.42     1513.08    176.68 o 
   0  -8   2      599.50      515.55     46.06 o 
   1  -8   2      555.32      453.58     48.78 o 
   2  -8   2     5933.63     6431.71    388.15 o 
   3  -8   2       29.57       82.87     69.60 o 
   4  -8   2     8735.12     8576.38    505.48 o 
   5  -8   2     4107.40     4070.68    307.87 o 
   6  -8   2     1924.77     1691.81    174.52 o 
   7  -8   2     3415.89     3410.67    297.19 o 
  -8  -7   2       12.41       32.39     75.46 o 
  -7  -7   2     2088.87     2133.29    140.34 o 
  -6  -7   2      268.98      410.03     69.95 o 
  -5  -7   2     4334.75     4972.92    303.73 o 
  -4  -7   2       93.30       56.19     36.42 o 
  -3  -7   2     6030.95     6727.31    221.42 o 
  -2  -7   2     1680.51     1785.68     87.34 o 
  -1  -7   2     5192.05     5623.21    239.93 o 
   0  -7   2     7846.20     8206.34    304.61 o 
   1  -7   2      161.82      190.78     16.54 o 
   2  -7   2     3988.39     4149.42    234.82 o 
   3  -7   2     5196.20     5045.45    262.73 o 
   4  -7   2       20.24       -2.76     51.00 o 
   5  -7   2     3165.11     2998.74    220.87 o 
   6  -7   2      436.67      315.10     89.07 o 
   7  -7   2      909.99      720.14    140.58 o 
   8  -7   2       56.95       97.17    113.36 o 
  -9  -6   2      696.84      643.99     98.37 o 
  -8  -6   2       15.01       48.66     48.41 o 
  -7  -6   2     4219.33     4305.29    194.67 o 
  -6  -6   2      597.03      542.01    116.02 o 
  -5  -6   2     7952.89     9008.29    645.17 o 
  -4  -6   2    10534.21    12367.48    392.62 o 
  -3  -6   2     9034.88    10843.45    316.64 o 
  -2  -6   2    15455.87    17537.26    490.33 o 
  -1  -6   2       79.90       10.88     27.19 o 
   0  -6   2     4639.75     5161.51    173.86 o 
   1  -6   2     1140.83     1124.21     38.27 o 
   2  -6   2      176.81      172.78     38.59 o 
   3  -6   2      305.21      298.23     42.03 o 
   4  -6   2      206.19      119.56     48.93 o 
   5  -6   2       58.12       38.25     46.34 o 
   6  -6   2       30.39        5.51     90.28 o 
   7  -6   2     1715.72     1326.40    157.12 o 
   8  -6   2      383.24      194.68     84.94 o 
   9  -6   2     1688.32     1550.02    190.03 o 
  -9  -5   2     1230.05     1156.41     96.74 o 
  -8  -5   2     1103.15     1102.92     79.99 o 
  -7  -5   2     4062.85     4402.24    199.80 o 
  -6  -5   2     8262.49     8891.68    543.36 o 
  -5  -5   2        3.04       -8.95     16.86 o 
  -4  -5   2    15650.08    16348.28   1116.80 o 
  -3  -5   2     3384.34     3461.03    103.17 o 
  -2  -5   2     8773.34    10013.07    329.07 o 
  -1  -5   2     3439.04     3804.33    229.74 o 
   0  -5   2     2378.98     2504.67    162.03 o 
   1  -5   2      159.93      186.29     28.36 o 
   2  -5   2     7010.98     7759.29    203.98 o 
   3  -5   2     1208.88     1266.20     72.46 o 
   4  -5   2     4966.32     5133.11    192.71 o 
   5  -5   2     5723.23     6007.91    406.67 o 
   6  -5   2      254.53       69.77     66.85 o 
   7  -5   2     3445.61     3585.71    254.63 o 
   8  -5   2     4382.44     4245.03    294.43 o 
   9  -5   2        1.11      -91.83     91.83 o 
 -10  -4   2      571.30      413.71     76.01 o 
  -9  -4   2      504.10      451.97     50.52 o 
  -8  -4   2     2532.85     2515.51    169.12 o 
  -7  -4   2      669.02      640.99     76.02 o 
  -6  -4   2     1423.45     1479.67     74.82 o 
  -5  -4   2     3845.82     4207.45    438.37 o 
  -4  -4   2      986.95     1077.48    121.98 o 
  -3  -4   2     2209.32     2203.15    168.42 o 
  -2  -4   2     4158.16     4561.41    112.62 o 
  -1  -4   2     6180.43     6701.63    207.14 o 
   0  -4   2    11957.71    13285.63    372.87 o 
   1  -4   2    29657.08    30856.05    866.93 o 
   2  -4   2     2919.29     2982.38     87.40 o 
   3  -4   2    29180.25    30898.00    826.60 o 
   4  -4   2     3198.46     3303.86    132.94 o 
   5  -4   2     8313.28     8420.00    293.09 o 
   6  -4   2     4833.05     4445.82    249.38 o 
   7  -4   2       85.77       91.31     48.58 o 
   8  -4   2     1170.23     1427.01    134.72 o 
   9  -4   2      698.19      456.38     96.48 o 
  10  -4   2       29.93       39.45    107.16 o 
 -10  -3   2     1261.31     1260.13    167.72 o 
  -9  -3   2       15.48       17.12     25.68 o 
  -8  -3   2      573.60      529.84     62.56 o 
  -7  -3   2       20.09       -1.58     14.66 o 
  -6  -3   2      119.31      119.90     16.44 o 
  -5  -3   2       39.37       50.71     14.62 o 
  -4  -3   2     1480.90     1509.36     72.44 o 
  -3  -3   2     1282.50     1149.84     99.94 o 
  -2  -3   2     3043.27     3258.78    160.25 o 
  -1  -3   2    26934.70    29513.63   1073.32 o 
   0  -3   2     1437.08     1525.53     81.66 o 
   1  -3   2    47692.46    49854.81   1007.07 o 
   2  -3   2    21178.92    21727.72    585.53 o 
   3  -3   2     8480.23     8345.18    304.42 o 
   4  -3   2    18636.00    18577.12    444.14 o 
   5  -3   2       22.29       14.75     33.77 o 
   6  -3   2     3003.23     2858.92    410.38 o 
   7  -3   2        6.74      111.80     38.25 o 
   8  -3   2      300.46      268.07     87.52 o 
   9  -3   2      275.92      161.95     69.43 o 
  10  -3   2      420.46      338.02     94.58 o 
 -10  -2   2      769.38      818.17    141.27 o 
  -9  -2   2      308.57      309.46     57.45 o 
  -8  -2   2     4228.70     4057.93    293.70 o 
  -7  -2   2      747.49      688.43     43.61 o 
  -6  -2   2     6948.10     7276.71    490.87 o 
  -5  -2   2     3703.12     3637.39    169.69 o 
  -4  -2   2     3559.13     3756.17    100.48 o 
  -3  -2   2    21000.37    22249.38    589.92 o 
  -2  -2   2     9861.40    10551.05    406.00 o 
  -1  -2   2     5724.97     5938.00    175.39 o 
   0  -2   2    30268.30    31112.94    817.47 o 
   1  -2   2       29.41       55.59      8.71 o 
   2  -2   2    14995.17    15189.55    337.95 o 
   3  -2   2     1003.06     1002.99     49.65 o 
   4  -2   2     3265.06     3044.04    112.12 o 
   5  -2   2      624.67      548.79     48.18 o 
   6  -2   2     6593.31     6797.72    234.83 o 
   7  -2   2       20.93       19.31     24.51 o 
   8  -2   2     5165.01     5113.57    478.51 o 
   9  -2   2     1115.54      982.87    112.33 o 
  10  -2   2     1636.33     1392.56    169.35 o 
 -10  -1   2     3147.78     3342.95    269.19 o 
  -9  -1   2      602.23      486.17    136.02 o 
  -8  -1   2     8949.38     9590.53    562.41 o 
  -7  -1   2    11144.72    11998.03    692.99 o 
  -6  -1   2     1891.11     1835.37     56.07 o 
  -5  -1   2    18847.64    18623.99    670.26 o 
  -4  -1   2     1033.23      857.98     49.95 o 
  -3  -1   2     4506.54     4190.88    180.30 o 
  -2  -1   2     5129.04     5224.28    256.38 o 
  -1  -1   2     4499.64     4795.38    112.22 o 
   0  -1   2      116.80      123.17      8.25 o 
   1  -1   2       68.19      115.06     12.21 o 
   2  -1   2      327.50      376.70     27.38 o 
   3  -1   2       59.90       66.07     16.56 o 
   4  -1   2    15850.82    14463.76    406.49 o 
   5  -1   2     1571.85     1270.80     76.32 o 
   6  -1   2    12623.57    11632.51    291.66 o 
   7  -1   2    13720.34    13772.04    366.52 o 
   8  -1   2     2430.06     2063.63     95.45 o 
   9  -1   2     8046.73     8691.46    490.49 o 
  10  -1   2      469.56      491.69     91.83 o 
  11  -1   2     1510.61     1217.52    148.68 o 
 -10   0   2     1487.69     1432.01    148.77 o 
  -9   0   2     9330.59    10656.40    410.24 o 
  -8   0   2       52.21      -23.96     41.06 o 
  -7   0   2     9329.94     9337.16    392.82 o 
  -6   0   2     3377.02     3229.42    124.70 o 
  -5   0   2     5013.59     4816.82    159.19 o 
  -4   0   2      915.59      759.45     42.74 o 
  -3   0   2     1405.00     1277.22     71.13 o 
  -2   0   2      731.05      699.05     32.30 o 
  -1   0   2     5860.74     5692.26    239.96 o 
   0   0   2    12595.11    11600.29    594.53 o 
   1   0   2     2090.04     1689.74    114.21 o 
   2   0   2     8758.74     6338.60    166.08 o 
   3   0   2     9887.81     7884.95    274.79 o 
   4   0   2     8178.05     6449.28    218.71 o 
   5   0   2    33068.80    29775.66    983.38 o 
   6   0   2      231.90      156.03     37.62 o 
   7   0   2    11012.55    10456.70    313.78 o 
   8   0   2     2105.21     1835.57     84.21 o 
   9   0   2     2404.94     2308.06    166.08 o 
  10   0   2     1005.18      896.38    120.43 o 
  11   0   2      195.06      383.16     91.31 o 
 -10   1   2      591.86      636.77    110.43 o 
  -9   1   2     1843.81     1862.96    138.17 o 
  -8   1   2     2191.73     2232.38    225.32 o 
  -7   1   2      298.97      232.68     40.67 o 
  -6   1   2     1646.73     1464.75    166.57 o 
  -5   1   2     6306.28     5783.85    433.53 o 
  -4   1   2     6626.15     6619.43    288.40 o 
  -3   1   2    10341.10    10704.66    193.33 o 
  -2   1   2    20284.34    21059.58    355.86 o 
  -1   1   2     3153.98     3454.19     78.97 o 
   0   1   2    41338.95    40761.93    531.32 o 
   1   1   2    15291.48    13935.62    270.08 o 
   2   1   2    11443.34    10085.18    431.67 o 
   3   1   2     9928.88     8280.43    321.15 o 
   4   1   2     1064.45      824.89     37.32 o 
   5   1   2     2792.32     2465.63    193.40 o 
   6   1   2     7222.60     7091.02    359.06 o 
   7   1   2      247.91      230.35     30.25 o 
   8   1   2     2426.02     2250.10     94.77 o 
   9   1   2      349.28      310.57     50.49 o 
  10   1   2     1164.54     1483.18    146.27 o 
  11   1   2      456.64      634.00    110.26 o 
 -10   2   2       45.74       53.65     55.60 o 
  -9   2   2      164.22      175.90     57.11 o 
  -8   2   2       63.30       26.64     30.62 o 
  -7   2   2     2048.95     1877.17    244.38 o 
  -6   2   2     7069.20     7180.19    203.52 o 
  -5   2   2     4331.59     4546.20    120.23 o 
  -4   2   2    41044.30    44114.34   1013.93 o 
  -3   2   2     2476.66     2491.75     71.86 o 
  -2   2   2    54425.82    57458.59   2070.18 o 
  -1   2   2    39658.96    40835.04   1019.26 o 
   0   2   2    11263.60    11343.87    201.33 o 
   1   2   2     4941.88     4371.83     86.36 o 
   2   2   2     6606.88     6241.54    425.15 o 
   3   2   2      791.19      719.42     53.89 o 
   4   2   2      101.65       80.07     26.02 o 
   5   2   2      243.21      257.99     38.25 o 
   6   2   2      353.00      249.20     22.64 o 
   7   2   2     1018.17      910.83     60.97 o 
   8   2   2      622.00      623.31    104.40 o 
   9   2   2      179.25      373.51     90.96 o 
  10   2   2     4625.22     5777.82    357.31 o 
  11   2   2      136.06      215.87    104.92 o 
 -10   3   2       21.91       62.63     61.62 o 
  -9   3   2     2227.67     2427.54    129.76 o 
  -8   3   2     2299.84     2273.34    111.29 o 
  -7   3   2      131.72      128.16     25.18 o 
  -6   3   2    11982.64    12907.68    452.61 o 
  -5   3   2     6828.38     6940.07    191.47 o 
  -4   3   2     8621.46     8896.95    249.29 o 
  -3   3   2    18257.70    18197.56    668.42 o 
  -2   3   2      172.88      160.63     13.13 o 
  -1   3   2    32061.54    34023.91   1109.13 o 
   0   3   2      286.48      352.36     13.82 o 
   1   3   2    14647.29    14877.10    353.51 o 
   2   3   2     1043.61     1163.48     36.61 o 
   3   3   2    10633.15    10200.93    427.73 o 
   4   3   2      239.36      193.87     33.15 o 
   5   3   2     6557.19     6683.24    539.65 o 
   6   3   2     2046.96     1928.88     99.36 o 
   7   3   2     1393.01     1381.23    132.86 o 
   8   3   2     4363.12     4409.69    293.90 o 
   9   3   2      363.58      285.47     69.09 o 
 -10   4   2     2457.53     2312.89    209.67 o 
  -9   4   2      245.54      224.86     54.10 o 
  -8   4   2     3211.60     3296.52    153.77 o 
  -7   4   2     2773.22     2571.48    164.70 o 
  -6   4   2      540.39      455.09     36.78 o 
  -5   4   2     5169.78     5491.08    234.32 o 
  -4   4   2     1583.60     1532.30     88.38 o 
  -3   4   2     2830.12     2976.86    161.21 o 
  -2   4   2      440.62      519.01     33.16 o 
  -1   4   2     7686.01     8244.06    515.27 o 
   0   4   2       22.50       44.24      7.98 o 
   1   4   2    24330.76    24736.60    459.83 o 
   2   4   2     5508.98     5183.56    130.53 o 
   3   4   2    25858.06    25209.91    962.93 o 
   4   4   2    26395.90    26614.17   1213.51 o 
   5   4   2     2503.61     2338.10    177.28 o 
   6   4   2    11402.51    11727.59    441.06 o 
   7   4   2     1264.59     1180.21     91.39 o 
   8   4   2     1314.58     1127.96     80.94 o 
   9   4   2     1624.83     1651.89    289.00 o 
  10   4   2        4.93       76.89     45.82 o 
  11   4   2       76.70      148.46     58.87 o 
  -9   5   2      374.59      333.88     77.70 o 
  -8   5   2      192.99      285.82     91.48 o 
  -7   5   2       14.75       24.52     29.46 o 
  -6   5   2      207.05      198.21     24.05 o 
  -5   5   2       35.47       25.04     25.67 o 
  -4   5   2      777.25      778.67     83.90 o 
  -3   5   2     1127.06     1161.32     72.62 o 
  -2   5   2       17.46       38.39     48.50 o 
  -1   5   2    14298.79    15779.52    718.50 o 
   0   5   2    11599.90    12606.51    288.16 o 
   1   5   2     2711.06     2676.76     79.19 o 
   2   5   2    44575.48    45895.68   1358.50 o 
   3   5   2       76.51       69.34     10.19 o 
   4   5   2    23966.75    24762.11    461.60 o 
   5   5   2     6479.72     6627.02    185.87 o 
   6   5   2     4849.35     5022.88    165.27 o 
   7   5   2     1654.19     1557.88    107.20 o 
   8   5   2      387.57      438.18     56.28 o 
   9   5   2      197.49      321.43     92.69 o 
  10   5   2      157.25      199.06     69.76 o 
  -9   6   2      170.34      252.91     89.07 o 
  -8   6   2      964.89     1152.74    140.07 o 
  -7   6   2      713.33      752.18     99.58 o 
  -6   6   2     3528.36     3913.04    227.93 o 
  -5   6   2     5211.29     5348.65    232.93 o 
  -4   6   2      872.19      766.51     82.99 o 
  -3   6   2     5995.53     6196.37    217.14 o 
  -2   6   2     8514.42     9161.91    270.92 o 
  -1   6   2     1248.29     1340.58     55.58 o 
   0   6   2    12360.16    12999.70    545.51 o 
   1   6   2     3133.49     3045.40    178.62 o 
   2   6   2     4547.15     4488.59    161.81 o 
   3   6   2     8399.32     8653.50    442.07 o 
   4   6   2      594.74      521.20     38.42 o 
   5   6   2     1980.58     1960.16     63.00 o 
   6   6   2     1307.83     1325.29     62.67 o 
   7   6   2     2935.30     3106.79    167.62 o 
   8   6   2      850.20      941.93     80.91 o 
   9   6   2     2849.61     3475.28    202.88 o 
  10   6   2        0.61       57.91     45.96 o 
  -8   7   2      396.68      250.15     85.28 o 
  -7   7   2     8614.46    10445.12    680.69 o 
  -6   7   2      940.65     1074.52    135.59 o 
  -5   7   2     7563.33     8133.78    443.11 o 
  -4   7   2     5215.44     5175.01    278.41 o 
  -3   7   2     2641.27     2454.87    137.83 o 
  -2   7   2     2830.73     2767.18    133.07 o 
  -1   7   2      528.54      615.52     62.34 o 
   0   7   2       54.79       83.68     23.37 o 
   1   7   2      298.90      246.35     28.47 o 
   2   7   2      298.66      367.03     35.07 o 
   3   7   2      470.05      501.15     56.72 o 
   4   7   2      664.77      716.50     48.25 o 
   5   7   2     2999.25     3032.09    120.47 o 
   6   7   2      116.30      103.53     30.04 o 
   7   7   2     8081.47     8436.94    461.80 o 
   8   7   2      914.74      800.79     77.08 o 
   9   7   2     3479.68     3713.09    214.56 o 
  -7   8   2     2631.06     3049.22    268.59 o 
  -6   8   2     5876.65     6213.18    451.72 o 
  -5   8   2       81.09      123.35     67.36 o 
  -4   8   2     3027.60     2884.00    222.76 o 
  -3   8   2      423.05      371.61     76.15 o 
  -2   8   2     2733.24     3053.81    145.26 o 
  -1   8   2      783.59      716.63     66.07 o 
   0   8   2     1675.80     1788.07     85.61 o 
   1   8   2       62.06       41.26     22.54 o 
   2   8   2     2897.14     2779.98    319.93 o 
   3   8   2     2332.49     2124.07    150.40 o 
   4   8   2      306.32      280.29     51.94 o 
   5   8   2     6740.27     7419.81    348.87 o 
   6   8   2     1663.10     1794.49    177.45 o 
   7   8   2     1698.18     1614.63    183.31 o 
   8   8   2     3097.54     3283.18    292.88 o 
  -6   9   2     1182.20     1191.85    142.65 o 
  -5   9   2        1.20      131.11     80.97 o 
  -4   9   2     2385.07     2530.48    210.36 o 
  -3   9   2       59.19       49.24     34.28 o 
  -2   9   2     6841.00     7473.77    286.52 o 
  -1   9   2     2134.88     1936.78    176.16 o 
   0   9   2     6162.02     6450.56    324.41 o 
   1   9   2     9313.79     9211.06    677.67 o 
   2   9   2      127.59       77.05     30.52 o 
   3   9   2     4441.32     4636.11    306.66 o 
   4   9   2     1240.85      998.89    125.77 o 
   5   9   2      121.94      103.37     92.17 o 
   6   9   2     1718.24     1851.52    189.68 o 
   7   9   2       47.80       28.43     62.71 o 
  -5  10   2      320.77      266.00    130.25 o 
  -4  10   2     2943.06     2967.21    267.38 o 
  -3  10   2     4180.75     4165.26    329.92 o 
  -2  10   2     1450.49     1409.72    104.65 o 
  -1  10   2     8789.82     9633.60    400.36 o 
   0  10   2      126.14      131.10     40.00 o 
   1  10   2     5293.37     4701.33    465.85 o 
   2  10   2     1696.58     1320.53    290.47 o 
   3  10   2     1134.47     1158.60    155.23 o 
   4  10   2      538.67      526.67    112.67 o 
   5  10   2      152.05       19.81     70.46 o 
   6  10   2      289.56      263.76    116.29 o 
  -2  11   2     1141.52      878.29    164.01 o 
  -1  11   2     1407.43     1550.54    162.29 o 
   0  11   2     1905.51     1535.90    182.79 o 
   1  11   2      932.47      927.57    138.17 o 
   2  11   2      874.35      831.09    141.44 o 
   3  11   2      933.20      903.45    144.54 o 
   4  11   2     1094.75      944.62    164.70 o 
  -3 -10   3      161.79       84.42    116.46 o 
  -2 -10   3     1394.97     1634.10    183.83 o 
  -1 -10   3      361.36      382.47    109.74 o 
   0 -10   3     1791.45     1610.15    185.03 o 
   1 -10   3      567.26      408.83    108.37 o 
   2 -10   3     2954.66     2685.02    270.83 o 
  -5  -9   3      154.50      217.25     76.32 o 
  -4  -9   3      851.82      712.56    126.28 o 
  -3  -9   3        0.93      -26.19     55.30 o 
  -2  -9   3     3156.93     3269.91    273.07 o 
  -1  -9   3       83.00       80.63     49.19 o 
   1  -9   3     2093.11     1660.11    171.25 o 
   2  -9   3     3517.84     3197.73    277.03 o 
   3  -9   3     4717.61     5150.20    438.46 o 
   5  -9   3     2580.69     1924.22    211.91 o 
  -5  -8   3      717.75      779.92     99.92 o 
  -4  -8   3     2579.68     2764.78    189.34 o 
  -3  -8   3      736.29      632.45     93.03 o 
  -2  -8   3     4125.18     4333.24    313.04 o 
  -1  -8   3     6175.97     6281.56    306.54 o 
   0  -8   3      627.61      580.94     93.72 o 
   1  -8   3     9559.52     9790.02    424.24 o 
   2  -8   3      569.84      523.45     66.59 o 
   3  -8   3     3884.65     3813.12    293.22 o 
   4  -8   3      466.85      371.44    103.54 o 
   5  -8   3     1116.45      941.00    143.86 o 
   6  -8   3       12.34       29.12     71.50 o 
  -8  -7   3     1011.78      928.77    121.80 o 
  -7  -7   3     1078.67     1100.11    107.25 o 
  -6  -7   3     4512.74     4626.12    287.88 o 
  -5  -7   3       41.36       29.12     40.66 o 
  -4  -7   3     3300.22     3657.55    238.44 o 
  -3  -7   3     1846.77     1937.87     98.97 o 
  -2  -7   3      507.88      426.29     38.05 o 
  -1  -7   3     4340.10     4850.26    265.29 o 
   0  -7   3     1520.89     1431.73     64.10 o 
   1  -7   3      898.56      937.40     65.29 o 
   2  -7   3     3176.58     2936.25    186.94 o 
   3  -7   3     1321.29     1450.27    137.65 o 
   4  -7   3     1631.83     1574.66    148.85 o 
   5  -7   3      823.55      846.59    118.87 o 
   6  -7   3     1976.28     1962.64    193.47 o 
   7  -7   3     1721.91     1484.73    179.52 o 
  -8  -6   3     4776.04     4590.46    311.31 o 
  -7  -6   3      298.85      299.10     49.64 o 
  -6  -6   3     5172.03     5570.40    324.23 o 
  -5  -6   3     1912.47     2002.22    191.74 o 
  -4  -6   3      458.67      414.03     24.21 o 
  -3  -6   3      502.04      464.57     48.56 o 
  -2  -6   3      110.10       75.94     19.60 o 
  -1  -6   3      300.64      386.34     44.43 o 
   0  -6   3      110.08       92.66     35.50 o 
   1  -6   3      845.46      869.50     36.23 o 
   2  -6   3      516.10      458.80     27.05 o 
   3  -6   3     3765.85     3768.13    253.43 o 
   4  -6   3     6047.08     6279.86    332.16 o 
   5  -6   3       19.44       71.15     52.03 o 
   6  -6   3    10417.32    10546.59    568.19 o 
   7  -6   3     1621.60     1340.70    149.71 o 
   8  -6   3     3258.44     2792.52    261.52 o 
  -9  -5   3     1102.51     1163.38    249.38 o 
  -8  -5   3      872.47      898.64    100.10 o 
  -7  -5   3     3264.31     3063.86    144.90 o 
  -6  -5   3      721.97      796.83     48.27 o 
  -5  -5   3     2571.12     2997.44    310.11 o 
  -4  -5   3      880.85      883.79     75.19 o 
  -3  -5   3     6325.02     7137.20    202.73 o 
  -2  -5   3     2230.87     2253.19     74.67 o 
  -1  -5   3    10399.71    12444.51    380.09 o 
   0  -5   3       13.18       20.11     17.85 o 
   1  -5   3     8186.40     8108.53    243.51 o 
   2  -5   3     9768.20    10618.16    455.80 o 
   3  -5   3      129.75       96.31     41.35 o 
   4  -5   3     8693.64     9426.44    323.62 o 
   5  -5   3     3757.67     3871.87    211.91 o 
   6  -5   3      595.17      653.98     93.03 o 
   7  -5   3     6246.72     6597.54    405.55 o 
   8  -5   3       91.49      129.04     89.76 o 
   9  -5   3     1036.59     1000.61    143.17 o 
  -9  -4   3      793.10      818.92    147.90 o 
  -8  -4   3        4.54       20.48     26.46 o 
  -7  -4   3     2551.80     2438.92    210.82 o 
  -6  -4   3      137.92      123.81     21.58 o 
  -5  -4   3     6611.94     7657.70   1058.16 o 
  -4  -4   3       47.12       75.70     15.32 o 
  -3  -4   3    20152.98    23313.16   1115.94 o 
  -2  -4   3     7115.47     7231.48    333.74 o 
  -1  -4   3    16218.09    17983.21    488.59 o 
   0  -4   3    15552.40    16891.24    457.81 o 
   1  -4   3      462.29      493.13     30.45 o 
   2  -4   3     9207.49     9437.10    307.97 o 
   3  -4   3     1881.55     1884.27     85.19 o 
   4  -4   3       34.86       31.45     12.24 o 
   5  -4   3     2774.01     2944.87    128.99 o 
   6  -4   3       18.40      -14.47     63.40 o 
   7  -4   3      249.11      220.76     45.91 o 
   8  -4   3        5.20       54.61     80.46 o 
   9  -4   3     1110.24     1279.37    166.25 o 
  10  -4   3       69.90       36.87     76.49 o 
 -10  -3   3      310.96      303.40     72.83 o 
  -9  -3   3      218.52      194.75     51.28 o 
  -8  -3   3      320.53      260.84     36.06 o 
  -7  -3   3     4379.33     4315.78    342.56 o 
  -6  -3   3      946.42     1002.28     60.07 o 
  -5  -3   3     8893.23     9476.61    689.16 o 
  -4  -3   3    18147.02    19909.92    880.52 o 
  -3  -3   3     2177.23     2317.23    131.46 o 
  -2  -3   3    35386.55    39206.27   1902.57 o 
  -1  -3   3     1631.31     1581.62     59.76 o 
   0  -3   3     8103.81     8230.74    301.11 o 
   1  -3   3     4852.14     5064.39    161.51 o 
   2  -3   3     4670.69     4837.47    247.81 o 
   3  -3   3      570.67      530.44     66.06 o 
   4  -3   3     1940.68     1871.16     77.64 o 
   5  -3   3      205.99      142.75     23.21 o 
   6  -3   3     1848.28     1610.70     94.19 o 
   7  -3   3     3848.94     4074.82    237.58 o 
   8  -3   3       16.85      -53.06     73.56 o 
   9  -3   3     2760.58     2803.55    235.17 o 
  10  -3   3     2645.16     2745.14    264.28 o 
 -10  -2   3      503.95      362.85     64.82 o 
  -9  -2   3     2397.70     2668.48    497.98 o 
  -8  -2   3      273.01      179.46     40.42 o 
  -7  -2   3     3317.39     3303.43    207.71 o 
  -6  -2   3     6391.48     6786.71    579.99 o 
  -5  -2   3      167.60      142.87     13.76 o 
  -4  -2   3    12521.22    12732.23    755.84 o 
  -3  -2   3     3210.30     3100.75    170.47 o 
  -2  -2   3     5525.88     5704.76    322.86 o 
  -1  -2   3     5968.73     6453.36    134.21 o 
   0  -2   3     2669.47     2640.39     84.11 o 
   1  -2   3      739.60      674.17     29.25 o 
   2  -2   3    13172.54    12485.46    505.67 o 
   3  -2   3     6107.48     5597.24    141.61 o 
   4  -2   3     8431.65     8367.16    261.63 o 
   5  -2   3    16774.83    16319.84    476.21 o 
   6  -2   3       10.24      -21.92     28.77 o 
   7  -2   3     6865.07     6355.62    488.76 o 
   8  -2   3     3170.12     2810.49    329.49 o 
   9  -2   3        3.84      -47.72     50.82 o 
  10  -2   3     2106.11     2244.84    227.41 o 
  11  -2   3      479.84      630.04    142.31 o 
 -10  -1   3      657.38      747.70    133.69 o 
  -9  -1   3     1552.51     1653.86    150.22 o 
  -8  -1   3     2242.27     2400.04    177.70 o 
  -7  -1   3       80.29      114.41     22.88 o 
  -6  -1   3       76.25      109.93     16.74 o 
  -5  -1   3      270.33      252.36     28.64 o 
  -4  -1   3       33.44       49.92      7.63 o 
  -3  -1   3      204.09      248.91     17.78 o 
  -2  -1   3     7471.09     7633.21    163.93 o 
  -1  -1   3     2122.49     2193.06     45.44 o 
   0  -1   3     9740.50     9823.42    161.04 o 
   1  -1   3    74145.45    70125.55   2121.79 o 
   2  -1   3      688.20      665.19     42.62 o 
   3  -1   3    43816.19    38535.37    973.06 o 
   4  -1   3     9760.34     8226.00    257.79 o 
   5  -1   3    15078.14    13747.46    395.71 o 
   6  -1   3     7741.47     7194.85    405.38 o 
   7  -1   3      146.78       69.80     33.41 o 
   8  -1   3      271.99      235.57     43.92 o 
   9  -1   3       47.34       60.99     54.96 o 
  10  -1   3       29.94        0.00     69.09 o 
  11  -1   3       20.30       38.25     79.59 o 
 -10   0   3     1394.36     1394.80    191.75 o 
  -9   0   3       89.57      101.32     41.18 o 
  -8   0   3      816.30      856.92     65.60 o 
  -7   0   3       15.23       25.67     15.74 o 
  -6   0   3      608.52      546.17     38.78 o 
  -5   0   3     2743.21     2657.09     88.45 o 
  -4   0   3     6088.31     5991.29    167.68 o 
  -3   0   3      381.55      367.84     23.31 o 
  -2   0   3     7209.50     6999.46    148.53 o 
  -1   0   3    21449.44    20635.89   1095.23 o 
   0   0   3      235.14      227.38     13.55 o 
   1   0   3    81579.24    69574.36   3722.13 o 
   2   0   3    24392.58    18867.92    436.46 o 
   3   0   3     4511.28     3627.01    130.69 o 
   4   0   3    23786.30    20417.12    532.99 o 
   5   0   3      128.30      150.75     29.35 o 
   6   0   3     6676.26     6489.25    185.45 o 
   7   0   3      204.69      236.86     48.99 o 
   8   0   3     1141.61      946.01    122.23 o 
   9   0   3      223.23      199.24     47.58 o 
  10   0   3     2447.86     3023.21    265.49 o 
  11   0   3       45.88      125.42     83.73 o 
 -10   1   3      993.48      831.26    145.41 o 
  -9   1   3      397.53      522.50     66.58 o 
  -8   1   3     7663.29     8787.17    715.15 o 
  -7   1   3       55.06       30.15     21.29 o 
  -6   1   3    12892.29    13482.91    759.60 o 
  -5   1   3     9475.89     9417.89    410.63 o 
  -4   1   3     7052.98     7031.20    387.42 o 
  -3   1   3    20671.35    21167.40    542.71 o 
  -2   1   3     1183.21     1179.91     41.03 o 
  -1   1   3      373.03      316.15     11.52 o 
   0   1   3     9456.10     9359.30    142.74 o 
   1   1   3    11183.97    10961.15    218.51 o 
   2   1   3     2578.30     2218.94     59.02 o 
   3   1   3      222.27      185.40     19.16 o 
   4   1   3     4061.26     3591.46    163.47 o 
   5   1   3      185.60      168.43     18.29 o 
   6   1   3    10428.58    10106.92    344.79 o 
   7   1   3      246.64      144.61     23.86 o 
   8   1   3    10668.07    11166.28    376.87 o 
   9   1   3     4853.04     4781.83    551.48 o 
  10   1   3     2129.04     2063.08    185.20 o 
  11   1   3     2901.32     3091.09    284.09 o 
 -10   2   3     3286.33     3577.68    245.50 o 
  -9   2   3     1204.78     1294.39     76.41 o 
  -8   2   3     7648.24     8181.50    556.39 o 
  -7   2   3    11802.52    12744.76    806.11 o 
  -6   2   3     2699.63     2607.06    133.13 o 
  -5   2   3    21096.98    22645.56    820.61 o 
  -4   2   3     2276.60     2201.86     66.93 o 
  -3   2   3     2752.63     2435.42    112.90 o 
  -2   2   3     1065.33     1055.89     30.68 o 
  -1   2   3      428.18      445.19     12.74 o 
   0   2   3       13.99       20.29      5.83 o 
   1   2   3     6048.76     6111.22    107.35 o 
   2   2   3     5608.64     5608.84    168.92 o 
   3   2   3     1008.28      837.24     31.10 o 
   4   2   3    11068.58    10125.48    371.97 o 
   5   2   3     2164.24     2107.57     59.17 o 
   6   2   3    10670.20    10509.57    234.46 o 
   7   2   3    10993.20    10856.82    264.08 o 
   8   2   3      337.61      261.31     45.88 o 
   9   2   3     9144.58    10213.92    511.68 o 
  10   2   3      513.95      496.52     96.31 o 
  11   2   3     1403.38     1729.02    197.78 o 
 -10   3   3     1156.08      946.84    132.98 o 
  -9   3   3     4532.60     4971.43    328.13 o 
  -8   3   3      248.33      230.16     36.92 o 
  -7   3   3     7061.46     7439.95    363.93 o 
  -6   3   3     2827.45     3015.00    218.62 o 
  -5   3   3     4593.15     4955.40    238.53 o 
  -4   3   3     2909.01     3096.46    178.05 o 
  -3   3   3    11426.21    12735.03    282.66 o 
  -2   3   3      137.16      116.68     12.02 o 
  -1   3   3    13136.18    13631.56    236.18 o 
   0   3   3    12577.41    12589.29    245.45 o 
   1   3   3     6659.02     6510.80    122.17 o 
   2   3   3    19927.00    19516.35    397.17 o 
   3   3   3      781.71      668.26     37.87 o 
   4   3   3     3666.71     3426.46    167.49 o 
   5   3   3     8302.83     8185.59    468.09 o 
   6   3   3      412.06      343.56     64.00 o 
   7   3   3     3036.85     3009.17    149.70 o 
   8   3   3     2053.68     2108.06    113.55 o 
   9   3   3     1129.77     1146.19    135.59 o 
  10   3   3      656.65      658.12    121.11 o 
  11   3   3      489.01      545.10     97.51 o 
 -10   4   3      222.17      204.84     75.29 o 
  -9   4   3      158.55      110.19     54.51 o 
  -8   4   3      201.25      195.72     32.29 o 
  -7   4   3       38.58       36.99     22.15 o 
  -6   4   3      356.81      313.33     36.08 o 
  -5   4   3     5475.35     5923.91    235.69 o 
  -4   4   3     5883.37     6058.08    272.19 o 
  -3   4   3     9301.22     9619.28    422.74 o 
  -2   4   3    41383.96    44761.17    710.92 o 
  -1   4   3      146.39      156.21     15.56 o 
   0   4   3    55892.69    58620.86   1033.40 o 
   1   4   3    11437.05    11543.52    202.69 o 
   2   4   3     7338.56     7091.23    134.65 o 
   3   4   3    11588.36    11303.47    324.69 o 
   4   4   3       51.83       57.26     19.22 o 
   5   4   3     1360.13     1274.29    136.54 o 
   6   4   3      155.85      116.84     26.87 o 
   7   4   3       51.54       25.10     31.90 o 
   8   4   3       82.34      167.98     55.99 o 
   9   4   3      497.94      519.60     90.28 o 
  10   4   3      226.08      225.17     77.18 o 
  11   4   3      226.34      385.91    127.66 o 
  -9   5   3      174.29      238.79     62.89 o 
  -8   5   3      165.14      113.48     42.30 o 
  -7   5   3     2150.06     2064.37    155.57 o 
  -6   5   3     1235.69     1280.54    142.65 o 
  -5   5   3     1241.85     1159.75    131.34 o 
  -4   5   3    19027.02    21450.69    905.26 o 
  -3   5   3     2933.86     2883.64    134.77 o 
  -2   5   3    19849.43    21016.02    478.67 o 
  -1   5   3    29880.88    31324.94    759.23 o 
   0   5   3     5896.80     6125.19    150.26 o 
   1   5   3    14760.55    15024.00    345.85 o 
   2   5   3       43.74       59.79     13.42 o 
   3   5   3     4491.89     4537.06    131.69 o 
   4   5   3      314.98      281.38     34.00 o 
   5   5   3     1891.67     1875.22    106.21 o 
   6   5   3      784.70      772.57     46.88 o 
   7   5   3     2145.67     2501.90    121.78 o 
   8   5   3      910.31      809.90     97.34 o 
   9   5   3      494.91      475.91     62.68 o 
  10   5   3     1837.28     2130.30    210.70 o 
  -9   6   3     2028.59     2091.96    161.94 o 
  -8   6   3     1641.66     1714.11    199.33 o 
  -7   6   3      391.59      409.34     81.83 o 
  -6   6   3     5063.27     5654.82    342.15 o 
  -5   6   3     1867.39     1803.64    252.31 o 
  -4   6   3      815.79      729.86     62.44 o 
  -3   6   3     2616.45     2637.52    151.44 o 
  -2   6   3       82.32       60.91     13.73 o 
  -1   6   3     5757.79     6367.06    171.97 o 
   0   6   3       27.28       41.20     20.39 o 
   1   6   3     5575.21     5951.96    159.11 o 
   2   6   3      234.86      217.52     20.89 o 
   3   6   3    14928.25    15482.90    490.95 o 
   4   6   3     2012.17     1833.28     53.29 o 
   5   6   3     9195.12     9354.20    188.28 o 
   6   6   3     4288.54     4470.93    113.43 o 
   7   6   3     1215.50     1174.21     82.69 o 
   8   6   3     4384.94     5110.24    215.32 o 
   9   6   3      107.02       86.53     42.07 o 
  10   6   3      589.72      438.07     72.77 o 
  -8   7   3     3038.43     3439.41    381.26 o 
  -7   7   3      387.23      463.09     87.52 o 
  -6   7   3      439.91      478.60     92.86 o 
  -5   7   3      497.57      552.51    159.19 o 
  -4   7   3      261.30      323.72     78.04 o 
  -3   7   3       54.76       10.79     26.45 o 
  -2   7   3      202.48      245.17     18.52 o 
  -1   7   3      636.57      667.44     32.05 o 
   0   7   3      391.65      366.10     59.94 o 
   1   7   3     8861.31     9236.86    434.93 o 
   2   7   3     3550.73     3497.57    150.47 o 
   3   7   3    10356.87    10235.95    364.15 o 
   4   7   3    15631.21    16664.44    424.43 o 
   5   7   3     1521.01     1374.60     86.74 o 
   6   7   3    10644.43    11309.89    314.71 o 
   7   7   3      803.15      824.29    105.70 o 
   8   7   3     2191.26     2103.68    124.96 o 
   9   7   3      281.93      300.65     56.29 o 
  -7   8   3      194.32      192.67     69.35 o 
  -6   8   3     1561.94     1508.33    187.79 o 
  -5   8   3      231.12      210.01     71.84 o 
  -4   8   3     3272.37     3915.63    296.84 o 
  -3   8   3     2893.79     2856.61    204.50 o 
  -2   8   3        1.26       -4.95     13.26 o 
  -1   8   3     6256.81     6502.03    272.66 o 
   0   8   3     2218.45     2063.09     94.78 o 
   1   8   3     1480.44     1377.32    213.03 o 
   2   8   3     9244.62     9644.34    903.45 o 
   3   8   3      476.79      456.08     50.27 o 
   4   8   3     5730.22     6436.98    252.35 o 
   5   8   3      898.14      785.95    106.30 o 
   6   8   3     1736.27     1775.87    184.08 o 
   7   8   3     1664.03     1617.74    118.58 o 
   8   8   3      997.91     1045.92    152.47 o 
   9   8   3      669.03      737.37    122.84 o 
  -6   9   3     1180.19     1077.80    208.46 o 
  -5   9   3     6377.76     6900.42    332.33 o 
  -4   9   3       44.31       43.04     37.82 o 
  -3   9   3     7519.77     7999.13    272.49 o 
  -2   9   3     2535.61     2263.83     99.86 o 
  -1   9   3     1125.64      991.48     44.25 o 
   0   9   3     2844.28     3051.57    193.82 o 
   1   9   3      539.45      508.41     53.20 o 
   2   9   3      627.77      526.28     54.42 o 
   3   9   3     1176.03     1034.20    143.17 o 
   4   9   3      243.16      178.31     65.81 o 
   5   9   3      775.82      774.06    115.60 o 
   6   9   3      824.71      785.78    133.17 o 
   7   9   3     1518.67     1439.42    174.87 o 
   8   9   3      493.51      490.66    102.85 o 
  -5  10   3     3128.96     3276.46    307.01 o 
  -4  10   3     3008.96     2865.22    266.86 o 
  -3  10   3      788.35      922.92    121.80 o 
  -2  10   3     2679.93     2804.15    170.24 o 
  -1  10   3      115.82       91.97     58.92 o 
   0  10   3      762.92      799.20    126.54 o 
   1  10   3       24.51       36.52     84.42 o 
   2  10   3      694.70      653.77     65.65 o 
   3  10   3       23.51      -89.07     89.07 o 
   4  10   3      874.25      826.27    122.15 o 
   5  10   3      565.08      346.63     99.92 o 
   6  10   3        0.62       53.06     78.04 o 
  -2  11   3     1827.53     1551.92    199.85 o 
  -1  11   3      154.90       87.17     84.42 o 
   0  11   3     3181.15     2693.63    273.41 o 
   1  11   3       43.66      -33.77     75.98 o 
   2  11   3     2764.65     3272.33    300.80 o 
   3  11   3     1738.15     1696.98    185.03 o 
   4  11   3      593.03      481.01    109.23 o 
  -1 -10   4     1936.39     1684.06    177.28 o 
   0 -10   4      778.75      697.74    137.48 o 
  -4  -9   4      781.43      673.11    106.13 o 
  -3  -9   4     6110.20     6087.93    554.06 o 
  -2  -9   4        3.77       54.44     63.06 o 
  -1  -9   4     4895.41     4782.28    268.85 o 
   0  -9   4      761.01      801.28    118.19 o 
   1  -9   4     1713.43     1635.47    167.63 o 
   2  -9   4      589.82      401.25    111.64 o 
   3  -9   4      205.73      197.44     84.25 o 
   4  -9   4      136.81      144.03    112.67 o 
  -4  -8   4      879.12      949.45    114.91 o 
  -3  -8   4     3043.59     2775.47    228.10 o 
  -2  -8   4     3289.38     3430.26    257.48 o 
  -1  -8   4     1162.58     1136.15    126.54 o 
   0  -8   4     2068.40     1915.60    165.05 o 
   1  -8   4      292.16      242.57     70.12 o 
   2  -8   4     1121.55      975.98    120.43 o 
   3  -8   4     1163.42     1161.35    146.61 o 
   4  -8   4     2519.56     2346.65    235.34 o 
   5  -8   4       46.47       37.04     76.67 o 
   6  -8   4     2454.41     2357.68    242.06 o 
  -7  -7   4     1398.00     1313.82    135.76 o 
  -5  -7   4      372.92      273.41     72.88 o 
  -4  -7   4     1499.25     1425.29    129.38 o 
  -3  -7   4      169.44       81.14     58.06 o 
  -2  -7   4     1359.24     1322.27     62.96 o 
  -1  -7   4      293.94      289.96     37.31 o 
   0  -7   4     4793.73     5016.46    163.11 o 
   1  -7   4      451.43      420.71     71.15 o 
   2  -7   4     8005.49     8292.84    229.48 o 
   3  -7   4      721.46      556.82     93.89 o 
   4  -7   4     9359.50    10238.38    560.43 o 
   5  -7   4     3053.89     2781.67    251.19 o 
   6  -7   4      643.75      562.67    102.85 o 
   7  -7   4     2445.21     2068.59    226.90 o 
  -8  -6   4        1.14       33.08     65.98 o 
  -7  -6   4      462.69      450.35     93.72 o 
  -6  -6   4        2.71       28.94     43.59 o 
  -5  -6   4      764.16      868.58    139.03 o 
  -4  -6   4      391.62      395.60     46.32 o 
  -3  -6   4     2341.48     2432.01    182.96 o 
  -2  -6   4     2754.57     3317.12    145.04 o 
  -1  -6   4      140.25      110.79     49.38 o 
   0  -6   4    10351.66    11557.55    298.64 o 
   1  -6   4     5357.43     5450.72    321.27 o 
   2  -6   4     5597.21     5721.95    215.00 o 
   3  -6   4    11813.55    12225.62    683.79 o 
   4  -6   4       61.80       38.36     37.04 o 
   5  -6   4     4150.80     4010.55    277.89 o 
   6  -6   4      183.17      129.38     68.74 o 
   7  -6   4      874.04      787.67    135.59 o 
   8  -6   4       49.03       38.59    101.82 o 
  -9  -5   4      945.32      912.06    128.01 o 
  -8  -5   4       18.47       40.49     78.22 o 
  -7  -5   4     3958.12     3902.19    287.54 o 
  -6  -5   4      437.23      470.91     43.07 o 
  -5  -5   4     4379.20     5277.31    596.96 o 
  -4  -5   4     4407.19     4536.84    300.37 o 
  -3  -5   4      169.36      189.75     52.63 o 
  -2  -5   4    12099.91    14141.18    464.97 o 
  -1  -5   4     3913.47     4246.59    162.92 o 
   0  -5   4      315.86      333.13     33.12 o 
   1  -5   4     7908.87     8527.42    258.17 o 
   2  -5   4     2267.74     2207.66     79.70 o 
   3  -5   4     4821.18     4869.46    270.87 o 
   4  -5   4     1571.52     1422.19    118.70 o 
   5  -5   4     1891.01     1847.90    148.33 o 
   6  -5   4      122.80      110.09     59.27 o 
   7  -5   4     2831.53     2425.73    201.05 o 
   8  -5   4      716.19      732.72    118.87 o 
   9  -5   4     2153.46     2213.31    246.36 o 
  -9  -4   4     1998.00     1981.65    392.20 o 
  -8  -4   4     2522.85     2236.46    288.57 o 
  -7  -4   4     1762.61     1398.34     99.49 o 
  -6  -4   4    10739.26    11552.37   1666.44 o 
  -5  -4   4       15.70       24.53     13.59 o 
  -4  -4   4     9305.85    11103.73    784.89 o 
  -3  -4   4     1613.33     1816.32    141.46 o 
  -2  -4   4      381.47      381.42     25.79 o 
  -1  -4   4     3282.49     3677.66    172.94 o 
   0  -4   4       54.58       51.69     16.07 o 
   1  -4   4      336.32      434.33     20.44 o 
   2  -4   4      169.17      157.00     16.70 o 
   3  -4   4     1123.21     1171.24     53.94 o 
   4  -4   4      441.15      370.10     28.86 o 
   5  -4   4     2274.97     2302.75    110.43 o 
   6  -4   4     5238.43     5333.52    227.93 o 
   7  -4   4     1751.68     1615.46     94.19 o 
   8  -4   4     7685.63     7779.74    493.93 o 
   9  -4   4       12.84        8.61     71.84 o 
  10  -4   4     3151.44     3016.32    304.25 o 
  -9  -3   4       14.66      -34.89     41.67 o 
  -8  -3   4     6781.26     7207.16    878.47 o 
  -7  -3   4     1537.91     1615.28    123.28 o 
  -6  -3   4     3863.90     4094.36    400.03 o 
  -5  -3   4     6402.28     6432.03    850.21 o 
  -4  -3   4     1533.44     1621.71    100.51 o 
  -3  -3   4     1272.38     1324.47     81.33 o 
  -2  -3   4     2674.31     2840.37     65.75 o 
  -1  -3   4      531.74      610.69     25.71 o 
   0  -3   4     6435.16     6781.70    214.53 o 
   1  -3   4     3807.05     3856.58     90.17 o 
   2  -3   4       67.52       58.63     13.38 o 
   3  -3   4    10021.47    10270.62    262.34 o 
   4  -3   4     6841.94     7272.53    187.84 o 
   5  -3   4      154.34      121.99     41.54 o 
   6  -3   4    10108.05    10181.13    326.02 o 
   7  -3   4     3905.28     3854.81    248.78 o 
   8  -3   4     2953.05     2774.95    224.83 o 
   9  -3   4     3199.32     2977.55    231.72 o 
  10  -3   4       58.68      -23.26     78.56 o 
 -10  -2   4     1297.81     1242.45    101.38 o 
  -9  -2   4      727.52      492.85     67.47 o 
  -8  -2   4      430.19      376.18     64.95 o 
  -7  -2   4     1578.18     1671.92    134.06 o 
  -6  -2   4      373.53      404.34     29.17 o 
  -5  -2   4     3107.09     3384.93    316.76 o 
  -4  -2   4     1910.33     1907.32    122.34 o 
  -3  -2   4    13760.12    14750.15    316.87 o 
  -2  -2   4     1541.65     1703.97     46.42 o 
  -1  -2   4    28124.66    29164.05    522.66 o 
   0  -2   4     1387.65     1309.56     36.25 o 
   1  -2   4    21842.50    22327.85    388.83 o 
   2  -2   4    10940.40    10164.90    214.26 o 
   3  -2   4      794.33      737.80     29.99 o 
   4  -2   4     5180.92     4997.33    177.23 o 
   5  -2   4     1611.46     1359.86     74.69 o 
   6  -2   4      292.50      271.52     64.78 o 
   7  -2   4     2271.56     2112.01    154.88 o 
   8  -2   4      191.24      197.95     91.31 o 
   9  -2   4      218.06      183.65    102.34 o 
  10  -2   4        0.53      104.06     95.10 o 
 -10  -1   4       16.15      151.78     88.55 o 
  -9  -1   4       22.15       91.92     44.98 o 
  -8  -1   4      121.32      157.88     25.06 o 
  -7  -1   4      591.20      580.88     46.47 o 
  -6  -1   4      592.47      655.57     25.12 o 
  -5  -1   4     7170.30     7144.45    227.61 o 
  -4  -1   4       20.96       56.78     41.78 o 
  -3  -1   4    28519.99    28357.91    550.58 o 
  -2  -1   4    24439.78    23831.49   1067.39 o 
  -1  -1   4    24354.23    24006.06   1123.15 o 
   0  -1   4    34055.92    33616.11    723.39 o 
   1  -1   4     2042.85     2129.35     67.02 o 
   2  -1   4    25517.70    24079.57    817.24 o 
   3  -1   4      464.68      394.51     25.64 o 
   4  -1   4      563.83      501.08     33.86 o 
   5  -1   4       86.27       96.10     24.17 o 
   6  -1   4      257.94      220.47     41.09 o 
   7  -1   4       13.47       71.16     57.46 o 
   8  -1   4      583.95      487.76     53.97 o 
  10  -1   4       12.96       42.38     78.73 o 
  11  -1   4     2046.55     2481.55    256.36 o 
 -10   0   4     1102.57     1185.47    183.83 o 
  -9   0   4      358.82      444.49    123.87 o 
  -8   0   4     2221.61     2469.44    289.88 o 
  -7   0   4     3297.89     3782.07    190.68 o 
  -6   0   4     1518.05     1534.56     74.28 o 
  -5   0   4     8529.72     9593.32    495.30 o 
  -4   0   4    12196.89    12317.79    528.80 o 
  -3   0   4      371.07      387.79     23.54 o 
  -2   0   4    21930.97    21505.49    505.55 o 
  -1   0   4     4643.62     4620.98     87.91 o 
   0   0   4    11311.25    10791.83    473.90 o 
   1   0   4     3916.23     3497.24    272.07 o 
   2   0   4     6960.82     6050.73    209.46 o 
   3   0   4      119.68      121.78     24.89 o 
   4   0   4    13477.74    12813.76    296.64 o 
   5   0   4     2505.05     2245.97     83.70 o 
   6   0   4     7585.78     7656.83    216.46 o 
   7   0   4     6800.46     7040.33    264.74 o 
   8   0   4      407.84      303.44     44.46 o 
   9   0   4     4355.20     4378.31    462.75 o 
  10   0   4     1741.73     1939.21    203.12 o 
  11   0   4      121.50      114.57    123.70 o 
 -10   1   4      641.96      617.35     96.39 o 
  -9   1   4     5566.37     6457.84    291.24 o 
  -8   1   4      183.29      203.87     26.57 o 
  -7   1   4     3428.09     3529.59    203.71 o 
  -6   1   4     1147.07     1079.60     64.28 o 
  -5   1   4      180.83      153.07     16.54 o 
  -4   1   4     2117.54     2137.59    112.63 o 
  -3   1   4     5086.20     5208.95    112.58 o 
  -2   1   4       66.10       76.26      8.43 o 
  -1   1   4      916.88      994.73     31.51 o 
   0   1   4     2640.32     2675.02     70.99 o 
   1   1   4     5014.64     4778.75     97.99 o 
   2   1   4    12881.00    11664.40    243.91 o 
   3   1   4    16627.60    13641.70    277.98 o 
   4   1   4    10077.68     8980.92    347.75 o 
   5   1   4    34479.01    32272.23    714.28 o 
   6   1   4      712.57      586.15     34.86 o 
   7   1   4    13175.57    14017.46    331.69 o 
   8   1   4     2464.03     2442.07    143.68 o 
   9   1   4      269.09      222.37     43.04 o 
  10   1   4     1338.58     1329.33    167.80 o 
  11   1   4       53.72      201.05     91.48 o 
 -10   2   4      543.47      462.99    135.59 o 
  -9   2   4     2219.49     2646.77    455.77 o 
  -8   2   4     2068.38     2268.92    130.10 o 
  -7   2   4       87.75       61.95     20.00 o 
  -6   2   4      834.84      842.35     69.80 o 
  -5   2   4     1451.45     1512.04     68.33 o 
  -4   2   4       89.55       93.90     18.85 o 
  -3   2   4     2110.40     2105.87     75.73 o 
  -2   2   4     3469.63     3388.97     57.81 o 
  -1   2   4      106.85      106.57      8.16 o 
   0   2   4     8168.73     7909.57    124.80 o 
   1   2   4    20823.24    20794.18    353.89 o 
   2   2   4       21.21       53.41     19.16 o 
   3   2   4    30548.86    27790.05   1016.60 o 
   4   2   4     9607.82     8638.15    297.83 o 
   5   2   4     6639.89     6244.27    200.72 o 
   6   2   4     8705.56     8574.48    195.89 o 
   7   2   4      553.53      490.74     33.25 o 
   8   2   4     1613.26     1550.84     90.48 o 
   9   2   4      142.97      148.85     66.50 o 
  10   2   4      839.67     1045.24    128.01 o 
  11   2   4      295.34      183.83     82.70 o 
 -10   3   4     1400.53     1119.83    133.69 o 
  -9   3   4      408.83      402.59     62.73 o 
  -8   3   4     1224.35     1156.19    117.68 o 
  -7   3   4     1064.45     1138.31     76.14 o 
  -6   3   4     6144.14     7029.25    394.79 o 
  -5   3   4     1588.52     1695.20    101.56 o 
  -4   3   4    17035.23    18938.21    561.56 o 
  -3   3   4      751.33      625.15     35.76 o 
  -2   3   4    16147.86    16992.05    411.93 o 
  -1   3   4    13380.50    13412.77    192.06 o 
   0   3   4       34.52       51.82     10.44 o 
   1   3   4    12980.58    12986.09    203.18 o 
   2   3   4    10382.98    10049.54    204.15 o 
   3   3   4       38.07       40.77     12.64 o 
   4   3   4     9726.68     9560.40    408.07 o 
   5   3   4      440.92      375.88     47.95 o 
   6   3   4     2920.25     2887.37    102.55 o 
   7   3   4      441.16      378.92     43.12 o 
   8   3   4     2305.22     2375.94    177.62 o 
   9   3   4      276.97      239.13     72.36 o 
  10   3   4     3375.69     3851.71    324.58 o 
  11   3   4      335.85      496.86    138.00 o 
  -9   4   4      371.11      407.73     72.35 o 
  -8   4   4     5334.12     6005.44    408.10 o 
  -7   4   4      214.13      172.61     36.19 o 
  -6   4   4    14921.02    17409.58    975.16 o 
  -5   4   4    11132.33    12428.98    484.44 o 
  -4   4   4     6796.19     7175.69    299.53 o 
  -3   4   4    23595.55    25243.37    794.02 o 
  -2   4   4      571.81      533.14     23.23 o 
  -1   4   4     6104.90     6121.38    117.74 o 
   0   4   4     2087.43     1946.25     71.47 o 
   1   4   4      127.40      107.12      8.98 o 
   2   4   4      128.49      124.52     17.33 o 
   3   4   4      466.49      508.05     26.80 o 
   4   4   4       42.20       31.82     27.14 o 
   5   4   4      799.02      844.80     48.24 o 
   6   4   4     5016.73     5328.48    176.20 o 
   7   4   4      181.54      206.49     40.25 o 
   8   4   4     6090.55     6640.96    377.13 o 
   9   4   4     5129.87     5375.03    358.69 o 
  10   4   4     1709.86     1818.78    191.75 o 
  11   4   4     2189.60     2676.06    162.51 o 
  -9   5   4      412.76      366.00     76.10 o 
  -8   5   4     2134.69     2405.98    195.20 o 
  -7   5   4     6866.25     8442.18    352.03 o 
  -6   5   4      430.78      348.26     63.04 o 
  -5   5   4    12057.26    13464.20    705.25 o 
  -4   5   4     1343.61     1387.47    118.89 o 
  -3   5   4     6031.35     6516.67    236.61 o 
  -2   5   4      620.16      564.78     32.34 o 
  -1   5   4     5305.76     5606.09    115.99 o 
   0   5   4       56.34      113.70     16.71 o 
   1   5   4     4988.12     5039.13    115.66 o 
   2   5   4      770.06      658.72     29.96 o 
   3   5   4     4601.84     4548.42    133.07 o 
   4   5   4     7396.70     7361.56    319.16 o 
   5   5   4     1175.50     1040.90     47.52 o 
   6   5   4     4936.24     5163.89    332.19 o 
   7   5   4     4101.67     4150.76    185.45 o 
   8   5   4       12.77      -39.11     66.16 o 
   9   5   4     4108.29     4765.50    321.65 o 
  10   5   4      537.98      643.13    119.05 o 
  -8   6   4      263.04      381.12     82.38 o 
  -7   6   4      848.04      945.63     86.84 o 
  -6   6   4      818.86      918.20    194.33 o 
  -5   6   4      460.94      430.82     75.23 o 
  -4   6   4      418.70      386.10     37.72 o 
  -3   6   4     2885.76     3076.41     88.48 o 
  -2   6   4     1222.29     1196.63     39.17 o 
  -1   6   4    12891.82    13761.69    224.84 o 
   0   6   4    15523.73    16397.98    328.09 o 
   1   6   4     4813.79     5144.38    126.55 o 
   2   6   4    23133.71    24166.23    470.75 o 
   3   6   4     1505.34     1487.25     51.56 o 
   4   6   4     6916.07     6972.17    178.99 o 
   5   6   4     3597.86     3675.87    103.95 o 
   6   6   4        8.65       36.41     32.75 o 
   7   6   4     1111.24      845.91     77.25 o 
   8   6   4      390.99      273.89     68.31 o 
   9   6   4       85.51       86.63     40.07 o 
  10   6   4       78.73      109.26     66.50 o 
  -8   7   4       50.68       74.68     66.30 o 
  -7   7   4      153.73      195.80     59.79 o 
  -6   7   4       70.04      130.29     46.94 o 
  -5   7   4     2100.23     2259.19    136.88 o 
  -4   7   4     1598.64     1707.67     91.04 o 
  -3   7   4     4256.32     4438.22    319.69 o 
  -2   7   4    17957.04    19238.65    335.13 o 
  -1   7   4      257.78      205.84     16.58 o 
   0   7   4    20885.77    22948.49    488.98 o 
   1   7   4     6180.66     6293.34    249.55 o 
   2   7   4     8558.96     8844.84    300.97 o 
   3   7   4     5116.78     5145.54    134.00 o 
   4   7   4      150.68      127.66     20.12 o 
   5   7   4      800.73      746.08     57.52 o 
   6   7   4      577.81      517.48     42.36 o 
   7   7   4      222.32      256.05     36.84 o 
   8   7   4        2.14      -15.90     37.83 o 
   9   7   4      691.18      833.27     81.58 o 
  -7   8   4     3127.01     3477.73    470.93 o 
  -6   8   4     1042.10     1039.58    107.37 o 
  -5   8   4     1294.65     1085.42    104.43 o 
  -4   8   4     5346.96     5353.31    573.70 o 
  -3   8   4     1090.57     1130.70     58.90 o 
  -2   8   4     6212.35     6493.82    196.87 o 
  -1   8   4     5952.56     6133.41    244.28 o 
   0   8   4      139.31      130.24     25.91 o 
   1   8   4     5261.36     5713.00    198.89 o 
   2   8   4       39.77       46.37     27.70 o 
   3   8   4     4020.29     3873.23    137.35 o 
   4   8   4      605.31      601.37     50.29 o 
   5   8   4     5371.63     5604.98    205.24 o 
   6   8   4      135.35      165.22     62.37 o 
   7   8   4     3863.14     4113.58    277.89 o 
   8   8   4      759.94     1105.19    147.65 o 
   9   8   4     1035.49     1340.70    188.13 o 
  -6   9   4     2449.12     2168.17    253.60 o 
  -5   9   4      108.47      131.80     87.86 o 
  -4   9   4      424.63      384.31     49.63 o 
  -3   9   4      503.45      424.10     44.68 o 
  -2   9   4      118.86       64.94     27.24 o 
  -1   9   4      757.23      789.10    118.36 o 
   0   9   4      246.99      250.07     40.15 o 
   1   9   4     2270.41     2359.50    114.55 o 
   2   9   4       19.21       39.83     33.90 o 
   3   9   4     5765.62     5587.96    410.63 o 
   4   9   4     1403.35     1410.99    140.41 o 
   5   9   4     5016.38     5203.26    393.84 o 
   6   9   4     4620.51     5077.15    389.87 o 
   7   9   4     1104.03      924.12    138.34 o 
   8   9   4     2457.89     2911.74    286.33 o 
  -4  10   4      489.08      595.41    144.54 o 
  -3  10   4       42.79       51.86     74.77 o 
  -2  10   4     1823.40     1752.37    131.12 o 
  -1  10   4      205.58       76.84     65.47 o 
   0  10   4      467.10      390.28    113.36 o 
   1  10   4     3504.79     3292.22    239.90 o 
   2  10   4     1158.02      975.80    105.01 o 
   3  10   4     2568.93     2320.51    128.22 o 
   4  10   4     5321.39     5912.21    459.99 o 
   5  10   4       82.66       24.46     68.05 o 
   6  10   4     3430.02     4104.10    348.01 o 
  -2  11   4      342.66      190.54     90.96 o 
  -1  11   4     3386.83     3389.65    314.76 o 
   0  11   4      402.47      331.82     71.51 o 
   1  11   4      926.97      940.83    142.82 o 
   2  11   4     1157.24     1376.53    175.38 o 
   3  11   4       70.75       63.57     82.87 o 
   4  11   4      967.80      880.88    151.61 o 
  -3  -9   5       41.27       76.82     87.00 o 
  -2  -9   5     1352.71     1260.26    103.73 o 
  -1  -9   5       64.27       12.51     41.64 o 
   0  -9   5      387.47      251.53     73.91 o 
   1  -9   5        4.08       48.24     77.87 o 
   2  -9   5      308.70      296.33     98.03 o 
   3  -9   5      458.99      529.77    123.53 o 
  -5  -8   5        4.22      143.86     83.56 o 
  -4  -8   5     1845.97     1713.00    181.07 o 
  -3  -8   5       40.44        0.97     41.12 o 
  -2  -8   5     1983.60     1971.53    135.00 o 
  -1  -8   5       49.20       52.00     33.53 o 
   0  -8   5     4171.59     4058.43    192.76 o 
   1  -8   5     1196.76     1146.19    140.07 o 
   2  -8   5     1071.38     1081.41    130.76 o 
   3  -8   5     2963.27     2709.83    264.45 o 
   4  -8   5       75.82      -23.77     94.93 o 
   5  -8   5     1507.30     1060.05    162.12 o 
  -4  -7   5     2703.94     2838.49    163.08 o 
  -3  -7   5     1952.62     2024.34    121.03 o 
  -2  -7   5     4763.05     4809.14    384.45 o 
  -1  -7   5     7046.46     7671.26    401.25 o 
   0  -7   5     1135.06     1136.55    105.78 o 
   1  -7   5     7923.35     8414.96    329.63 o 
   2  -7   5      202.93      132.49     32.93 o 
   3  -7   5     2022.61     1874.95    165.05 o 
   4  -7   5      842.90      892.59    121.46 o 
   5  -7   5       43.11      -56.51     56.51 o 
   6  -7   5       45.41       21.54     75.29 o 
  -7  -6   5        5.87       42.73     62.54 o 
  -6  -6   5     2234.45     2110.11    195.37 o 
  -5  -6   5     1783.36     1743.84    146.96 o 
  -4  -6   5      960.07      936.74     88.29 o 
  -3  -6   5     9212.84    10768.43    302.02 o 
  -2  -6   5        1.52        4.58     22.16 o 
  -1  -6   5     8735.40     9902.41    281.11 o 
   0  -6   5     3515.84     3387.39    127.80 o 
   1  -6   5     1873.35     1891.06     93.29 o 
   2  -6   5     1505.74     1444.66     77.62 o 
   3  -6   5     1353.64     1541.41    142.65 o 
   4  -6   5      320.76      281.06     72.19 o 
   5  -6   5     1300.71     1382.39    144.72 o 
   6  -6   5      592.66      512.54    107.85 o 
   7  -6   5      514.99      443.80    102.34 o 
   8  -6   5     1880.30     1687.16    198.30 o 
  -8  -5   5     2038.75     1689.92    195.54 o 
  -7  -5   5      900.09      819.72    132.66 o 
  -6  -5   5     1239.12     1148.60    121.46 o 
  -5  -5   5     2620.34     2736.53    189.17 o 
  -4  -5   5     1127.63     1208.77     47.19 o 
  -3  -5   5     1900.84     2096.52     75.17 o 
  -2  -5   5     5063.18     5769.89    180.88 o 
  -1  -5   5      685.76      695.84     41.16 o 
   0  -5   5     3408.06     3578.47    112.74 o 
   1  -5   5      664.11      713.84     42.04 o 
   2  -5   5     4345.26     4446.79    116.24 o 
   3  -5   5     2632.55     2734.64    129.33 o 
   4  -5   5     7928.60     8013.19    421.40 o 
   5  -5   5      460.78      412.10     79.25 o 
   6  -5   5     7971.76     8692.15    496.69 o 
   7  -5   5      971.02      722.03    128.01 o 
   8  -5   5     1606.96     1513.84    191.06 o 
   9  -5   5     1560.43     1233.88    192.27 o 
  -9  -4   5     1282.49      804.90    120.43 o 
  -8  -4   5      467.42      347.84     78.22 o 
  -7  -4   5     2179.56     2268.44    181.76 o 
  -6  -4   5      112.07       71.96     21.19 o 
  -5  -4   5      190.78      201.87     19.90 o 
  -4  -4   5      138.21      177.25     37.61 o 
  -3  -4   5      130.95      152.24     18.34 o 
  -2  -4   5       42.40       46.04     11.03 o 
  -1  -4   5      964.52      990.42     43.61 o 
   0  -4   5     3513.17     3856.63    112.89 o 
   1  -4   5      700.11      701.08     30.53 o 
   2  -4   5    19343.76    20985.98    419.13 o 
   3  -4   5     2787.14     2628.25    100.20 o 
   4  -4   5    12027.97    12397.36    279.05 o 
   5  -4   5    11979.54    12428.31    438.72 o 
   6  -4   5     1589.70     1386.81    100.22 o 
   7  -4   5     4465.49     4380.44    315.79 o 
   8  -4   5       61.47      162.46    104.40 o 
   9  -4   5      499.58      515.98    115.60 o 
  -9  -3   5     1444.54     1492.13    343.27 o 
  -8  -3   5        3.54       91.06     57.63 o 
  -7  -3   5     2530.93     2228.24    167.46 o 
  -6  -3   5      468.44      259.46     62.02 o 
  -5  -3   5     2801.02     2944.82    180.90 o 
  -4  -3   5       20.45       15.53     10.02 o 
  -3  -3   5     6516.42     7066.27    155.40 o 
  -2  -3   5     3268.67     3493.75     78.21 o 
  -1  -3   5      695.41      666.83     26.00 o 
   0  -3   5     8312.09     8510.48    251.55 o 
   1  -3   5     6802.28     7357.74    161.05 o 
   2  -3   5     3374.79     3460.55     79.02 o 
   3  -3   5    13540.82    14058.51    288.20 o 
   4  -3   5      603.78      552.23     48.39 o 
   5  -3   5     5443.82     5815.96    186.44 o 
   6  -3   5     1110.13     1091.41     67.29 o 
   7  -3   5     2628.54     2790.30    137.25 o 
   8  -3   5        4.78      -50.65     83.38 o 
   9  -3   5     1210.93     1057.64    160.05 o 
  10  -3   5       10.55       26.36     81.83 o 
  -9  -2   5      986.33      841.36    179.78 o 
  -8  -2   5        8.54       36.52     49.62 o 
  -7  -2   5     6519.00     6206.45    464.13 o 
  -6  -2   5     1616.10     1587.97    151.61 o 
  -5  -2   5     9358.35     8698.52    384.53 o 
  -4  -2   5    14893.84    15694.55    715.66 o 
  -3  -2   5     2504.80     2274.35    178.32 o 
  -2  -2   5    20254.07    21616.02    582.63 o 
  -1  -2   5     3432.06     3473.79     79.01 o 
   0  -2   5      741.10      768.00     39.80 o 
   1  -2   5     2942.78     2992.59     66.39 o 
   2  -2   5      999.63      841.67     42.52 o 
   3  -2   5      225.96      283.30     23.07 o 
   4  -2   5      960.09      825.60     37.22 o 
   5  -2   5      316.78      344.97     31.02 o 
   6  -2   5       19.30       26.68     44.87 o 
   7  -2   5     2352.81     2370.10    171.16 o 
   8  -2   5     2567.96     3077.82    267.73 o 
   9  -2   5     2131.39     2309.44    221.90 o 
  10  -2   5     3566.03     4003.49    366.27 o 
  -9  -1   5     1499.70     1426.03    177.48 o 
  -8  -1   5     3657.12     3556.59    554.92 o 
  -7  -1   5     2183.04     1761.85    287.45 o 
  -6  -1   5    15214.73    15561.22   1658.30 o 
  -5  -1   5      803.72      672.78     50.59 o 
  -4  -1   5    16158.76    16988.10    342.71 o 
  -3  -1   5     3833.08     3680.44    176.04 o 
  -2  -1   5     5167.41     5443.31    106.95 o 
  -1  -1   5      814.14      767.00     40.30 o 
   0  -1   5     1122.70     1113.56     30.34 o 
   1  -1   5      192.72      222.54     13.94 o 
   2  -1   5     5296.75     4923.16    201.31 o 
   3  -1   5      720.50      716.95     42.90 o 
   4  -1   5      126.82       83.48     20.73 o 
   5  -1   5     6466.37     6403.24    253.95 o 
   6  -1   5     4292.07     4197.82    141.87 o 
   7  -1   5     1313.87     1130.26    178.57 o 
   8  -1   5     6638.28     7411.92    434.84 o 
   9  -1   5      286.78      228.10     83.21 o 
  10  -1   5     2885.53     3445.13    317.34 o 
  -9   0   5       15.70       45.88     41.15 o 
  -8   0   5     3735.39     3589.98    311.63 o 
  -7   0   5     1913.19     1869.39     87.20 o 
  -6   0   5      662.78      714.91     74.69 o 
  -5   0   5     4866.41     4924.68    390.36 o 
  -4   0   5      938.86      954.80     46.93 o 
  -3   0   5     3344.21     3105.76    152.16 o 
  -2   0   5     3024.48     3021.34    104.61 o 
  -1   0   5     6265.00     6240.51    130.76 o 
   0   0   5    11258.92    11098.42    478.14 o 
   1   0   5    37453.62    36402.56   1398.50 o 
   2   0   5       17.43       34.58     13.23 o 
   3   0   5    22916.63    21366.10    404.30 o 
   4   0   5     5457.35     4862.07    138.62 o 
   5   0   5     2305.66     2163.24     83.41 o 
   6   0   5     8622.22     8617.85    240.82 o 
   7   0   5     1804.63     1886.72     85.24 o 
   8   0   5      529.86      537.35     57.94 o 
   9   0   5     1780.61     2281.36    200.88 o 
  10   0   5       17.76      218.97    104.92 o 
  11   0   5      432.68      476.36    121.46 o 
 -10   1   5      366.92      276.51     95.10 o 
  -9   1   5      312.23      232.29    116.29 o 
  -8   1   5       31.98        6.54     41.63 o 
  -7   1   5      252.25      239.73     25.58 o 
  -6   1   5      122.57       99.98     11.91 o 
  -5   1   5      606.14      568.33     31.42 o 
  -4   1   5     2459.76     2400.65    142.40 o 
  -3   1   5    12153.03    12476.11    202.74 o 
  -2   1   5      443.55      483.46     33.73 o 
  -1   1   5    32094.43    32264.74    832.94 o 
   0   1   5     9317.11     8969.57    198.26 o 
   1   1   5    30498.68    29532.30    657.46 o 
   2   1   5    18845.88    17285.33    505.10 o 
   3   1   5     2150.24     1898.96     70.72 o 
   4   1   5     8189.03     7487.72    196.31 o 
   5   1   5       24.87       22.81     20.13 o 
   6   1   5      220.91      273.06     51.49 o 
   7   1   5      178.90      163.95     26.24 o 
   8   1   5      165.39      180.40     34.28 o 
   9   1   5       68.03       85.28     63.06 o 
  10   1   5       80.22      217.94    105.78 o 
  11   1   5      775.52     1286.09    171.59 o 
  -9   2   5       57.40      122.86    221.81 o 
  -8   2   5     1528.20     1691.15    117.92 o 
  -7   2   5       13.21       -0.86     24.84 o 
  -6   2   5     2930.65     2926.09    195.23 o 
  -5   2   5     4351.81     4648.18    228.02 o 
  -4   2   5        7.39        0.95     10.50 o 
  -3   2   5    13993.59    14250.79    243.42 o 
  -2   2   5     9817.30     9655.28    139.53 o 
  -1   2   5     6232.28     6221.43    107.62 o 
   0   2   5    35658.45    35073.41    511.68 o 
   1   2   5        5.45        8.99      8.14 o 
   2   2   5     8486.47     8056.54    156.33 o 
   3   2   5     3462.10     3186.27    168.75 o 
   4   2   5     6414.00     6085.47    252.59 o 
   5   2   5        6.55        4.26     18.58 o 
   6   2   5     3840.01     3696.77    108.38 o 
   7   2   5      116.34      103.14     23.53 o 
   8   2   5     2749.34     2661.20    133.62 o 
   9   2   5     1275.05     1291.25    142.31 o 
  10   2   5      239.82      124.90     84.25 o 
  11   2   5     1510.74     1706.97    203.12 o 
  -9   3   5     1413.40     1335.12    125.34 o 
  -8   3   5     3340.12     3743.51    261.71 o 
  -7   3   5     6160.52     6788.85    741.53 o 
  -6   3   5       50.49       73.16     21.85 o 
  -5   3   5     6714.16     7163.54    344.77 o 
  -4   3   5     4775.60     5252.46    213.17 o 
  -3   3   5      106.34      140.58     16.96 o 
  -2   3   5     3201.04     2976.47     97.98 o 
  -1   3   5     4254.00     4235.55     81.06 o 
   0   3   5     2878.89     2876.13     65.59 o 
   1   3   5      367.93      395.84     20.16 o 
   2   3   5     8308.16     8705.89    160.96 o 
   3   3   5      117.19      125.91     15.78 o 
   4   3   5    10891.48    10693.14    320.88 o 
   5   3   5     6245.77     5832.36    206.79 o 
   6   3   5     7230.92     7400.53    228.76 o 
   7   3   5    10599.36    11478.59    405.13 o 
   8   3   5      299.42      417.27     97.34 o 
   9   3   5     4539.60     4794.09    336.29 o 
  10   3   5      557.55      646.75    108.88 o 
  11   3   5      227.84      184.34     92.17 o 
  -9   4   5     5402.41     4912.82    913.96 o 
  -8   4   5      170.48      179.61     36.79 o 
  -7   4   5     3656.12     4323.22    521.43 o 
  -6   4   5     2226.11     2377.14    134.06 o 
  -5   4   5      795.85      775.75     40.28 o 
  -4   4   5      775.81      775.00     64.08 o 
  -3   4   5       32.10       66.30     16.71 o 
  -2   4   5       35.82       32.52     16.35 o 
  -1   4   5      807.73      779.43     48.03 o 
   0   4   5     1793.13     1768.65     40.13 o 
   1   4   5      103.07      106.25     10.39 o 
   2   4   5     3266.27     3129.72    104.39 o 
   3   4   5    17145.91    17857.91    498.53 o 
   4   4   5     4366.99     4371.13    168.02 o 
   5   4   5    22235.54    23179.28    664.52 o 
   6   4   5     1196.44     1141.04     62.81 o 
   7   4   5     7965.97     8180.90    422.35 o 
   8   4   5     2996.38     3019.93    221.73 o 
   9   4   5     1115.91     1275.75    148.16 o 
  10   4   5      956.08     1067.80    157.12 o 
  -9   5   5      887.08      643.13    150.92 o 
  -8   5   5     1241.25     1231.46    114.14 o 
  -7   5   5      368.30      366.28     52.22 o 
  -6   5   5      444.66      611.12     61.25 o 
  -5   5   5     2254.63     2310.90    106.90 o 
  -4   5   5     2634.94     2701.50    213.83 o 
  -3   5   5     4011.15     4183.07    146.38 o 
  -2   5   5     6252.35     6350.00    117.66 o 
  -1   5   5      460.94      485.84     27.00 o 
   0   5   5    12155.20    12505.08    230.41 o 
   1   5   5     7297.00     7355.15    147.05 o 
   2   5   5       22.19       26.75     11.71 o 
   3   5   5     9477.89     9498.79    181.91 o 
   4   5   5     5797.32     5720.95    171.98 o 
   5   5   5     2458.85     2337.77     96.23 o 
   6   5   5     4864.27     4987.84    178.00 o 
   7   5   5      418.99      271.86     64.26 o 
   8   5   5     1697.75     1972.46    170.56 o 
   9   5   5      241.40      138.69    102.51 o 
  10   5   5      929.54      933.60    133.52 o 
  -8   6   5      506.96      442.70     83.18 o 
  -7   6   5      659.88      718.27     82.41 o 
  -6   6   5     6297.07     7010.95    497.72 o 
  -5   6   5      387.11      405.63     58.80 o 
  -4   6   5    14509.29    17042.99   1071.18 o 
  -3   6   5     2165.17     2101.76     83.88 o 
  -2   6   5    12034.12    13491.06    384.13 o 
  -1   6   5    11673.72    12595.34    356.72 o 
   0   6   5      285.75      268.42     31.11 o 
   1   6   5     3567.30     3755.66    118.79 o 
   2   6   5      699.26      638.04     31.12 o 
   3   6   5       34.48       38.97      8.29 o 
   4   6   5      887.43      837.72     41.81 o 
   5   6   5      262.90      150.73     56.16 o 
   6   6   5       66.29      131.97     52.20 o 
   7   6   5       50.66       62.19     53.75 o 
   8   6   5     2406.42     2539.09    218.45 o 
   9   6   5        2.16      -14.82     64.78 o 
  10   6   5     2728.69     3137.60    299.25 o 
  -7   7   5      169.63       64.44     52.63 o 
  -6   7   5     6576.54     6587.03    473.95 o 
  -5   7   5     7695.24     8518.91    906.20 o 
  -4   7   5     2593.38     2734.32    420.97 o 
  -3   7   5    10504.89    11285.92    441.19 o 
  -2   7   5       14.22       22.63     15.41 o 
  -1   7   5     5941.02     6209.05    148.07 o 
   0   7   5       58.19       51.25     20.04 o 
   1   7   5      766.79      812.22     54.21 o 
   2   7   5      121.05       81.75     22.23 o 
   3   7   5     3106.48     3207.52     85.38 o 
   4   7   5       22.35       48.91     13.22 o 
   5   7   5     1724.90     1764.25     72.71 o 
   6   7   5     2300.86     2338.41     90.88 o 
   7   7   5        4.10       19.66     21.03 o 
   8   7   5     2508.58     2786.92    177.57 o 
   9   7   5     1531.63     1957.99    200.36 o 
  -7   8   5     1775.06     2073.24    219.32 o 
  -6   8   5       17.75      -80.11     80.11 o 
  -5   8   5     2605.09     2815.93    157.42 o 
  -4   8   5      591.15      604.57     70.89 o 
  -3   8   5     2068.06     2352.69    105.17 o 
  -2   8   5     1588.01     1616.80    136.74 o 
  -1   8   5     6186.10     6518.54    186.77 o 
   0   8   5      253.94      270.11     35.69 o 
   1   8   5     7385.33     8047.71    236.36 o 
   2   8   5     4159.64     4253.57    190.84 o 
   3   8   5     3100.58     2986.35     93.82 o 
   4   8   5     7328.08     7043.49    237.05 o 
   5   8   5       81.61       86.66     76.15 o 
   6   8   5     2954.90     2607.66    196.57 o 
   7   8   5     1137.39     1185.82    147.47 o 
   8   8   5       75.20       58.40     72.36 o 
   9   8   5      518.79      509.09    122.49 o 
  -5   9   5       58.86      156.09     80.97 o 
  -4   9   5       52.96       86.82     50.71 o 
  -3   9   5     1554.39     1907.40    126.39 o 
  -2   9   5      522.30      403.20     57.62 o 
  -1   9   5     3311.98     3423.62    273.93 o 
   0   9   5     9684.25     9767.12    447.08 o 
   1   9   5     1275.79     1216.80     88.48 o 
   2   9   5    15627.92    16534.71    600.44 o 
   3   9   5     1129.11     1029.16     89.20 o 
   4   9   5     5078.62     4764.72    729.01 o 
   5   9   5     2523.67     2604.73    215.52 o 
   6   9   5      218.46      271.86     88.04 o 
   7   9   5      774.57      723.51    135.41 o 
   8   9   5        8.47      124.39     85.62 o 
  -4  10   5      281.03      362.48    100.27 o 
  -3  10   5     1186.84     1445.45    187.10 o 
  -2  10   5     4656.22     5154.61    277.24 o 
  -1  10   5        2.61       -5.44     54.78 o 
   0  10   5     3382.79     3639.31    192.52 o 
   1  10   5     3246.84     3403.96    173.69 o 
   2  10   5     1650.56     1514.11    103.67 o 
   3  10   5     3111.21     2750.65    164.56 o 
   4  10   5      600.93      489.36    148.77 o 
   5  10   5     1309.89     1363.96    168.66 o 
   6  10   5      365.70      155.74    112.67 o 
  -2  11   5     1271.66     1320.71    203.98 o 
  -1  11   5      743.25     1015.60    150.92 o 
   0  11   5       63.05       12.26     53.73 o 
   1  11   5      460.72      381.26    119.74 o 
   2  11   5       97.02       66.22    104.66 o 
   3  11   5      857.73      720.35    132.48 o 
   4  11   5      246.32      259.63     97.34 o 
   0  -9   6      315.66      128.18     98.20 o 
   1  -9   6     1362.64     1010.61    139.38 o 
  -4  -8   6      679.70      522.36    136.45 o 
  -3  -8   6     3190.43     2891.41    241.71 o 
  -2  -8   6      174.48       64.33     44.30 o 
  -1  -8   6     2124.67     1799.77    153.16 o 
   0  -8   6     1815.21     1608.79    139.55 o 
   1  -8   6        2.89       58.92     61.50 o 
   2  -8   6     1314.21     1154.81    138.51 o 
   3  -8   6     1249.77      885.53    132.48 o 
   4  -8   6      449.51      439.32    121.29 o 
  -5  -7   6     4587.14     4578.74    331.82 o 
  -4  -7   6      547.89      436.05     92.00 o 
  -3  -7   6     1908.08     1749.53    170.04 o 
  -2  -7   6      973.09      906.24     76.20 o 
  -1  -7   6      672.71      663.94     62.49 o 
   0  -7   6      839.49      897.54     77.63 o 
   1  -7   6       23.46      -32.76     32.76 o 
   2  -7   6       54.88       94.85     35.94 o 
   3  -7   6       63.52       72.01     58.75 o 
   4  -7   6      655.31      690.51    107.68 o 
   5  -7   6      603.44      453.27    107.68 o 
   6  -7   6       52.37       91.31     75.29 o 
  -6  -6   6     1906.47     1775.30    137.27 o 
  -5  -6   6      867.23      850.04    126.11 o 
  -4  -6   6     3172.70     3450.80    175.23 o 
  -3  -6   6       49.84       83.83     34.89 o 
  -2  -6   6     2104.70     2122.81     99.01 o 
  -1  -6   6      356.07      409.62     38.02 o 
   0  -6   6     2775.27     2992.71    163.50 o 
   1  -6   6      456.26      360.78     46.69 o 
   2  -6   6     4529.89     5218.64    185.38 o 
   3  -6   6      163.72      165.08     34.84 o 
   4  -6   6     2433.85     2237.77    189.51 o 
   5  -6   6     2501.45     1992.27    201.23 o 
   6  -6   6        6.08       22.05     66.16 o 
   7  -6   6     1586.97     1322.09    181.24 o 
  -7  -5   6        6.60       -1.16     48.23 o 
  -6  -5   6     1509.95     1656.03    125.66 o 
  -5  -5   6       59.07      123.35     64.61 o 
  -4  -5   6     1800.21     1810.20     73.62 o 
  -3  -5   6       35.21       19.19     16.82 o 
  -2  -5   6     7933.57     8774.45    235.64 o 
  -1  -5   6      258.26      246.49     30.80 o 
   0  -5   6     9821.81    10919.37    284.29 o 
   1  -5   6     3684.34     3775.08    177.62 o 
   2  -5   6     4651.79     4912.85    137.40 o 
   3  -5   6     9745.11    10918.76    392.45 o 
   4  -5   6      130.03       70.29     53.41 o 
   5  -5   6     2024.93     1627.55    160.57 o 
   6  -5   6      827.56      563.71    108.19 o 
   7  -5   6       46.58      -67.88     68.05 o 
   8  -5   6      408.37      344.56    107.50 o 
  -8  -4   6       85.61      191.41     69.94 o 
  -7  -4   6      223.44      253.45     75.89 o 
  -6  -4   6     1062.40      972.30    195.28 o 
  -5  -4   6        3.62        4.99     35.58 o 
  -4  -4   6     2897.17     3149.95     86.33 o 
  -3  -4   6     2771.28     3068.18    108.19 o 
  -2  -4   6     2850.93     3009.30    130.42 o 
  -1  -4   6    17068.57    18896.96    534.78 o 
   0  -4   6      415.23      394.55     31.38 o 
   1  -4   6    12164.71    13418.00    293.44 o 
   2  -4   6     1750.37     1754.74     72.86 o 
   3  -4   6     4920.94     5095.84    167.48 o 
   4  -4   6      780.97      697.70     67.90 o 
   5  -4   6      662.79      703.57     84.25 o 
   6  -4   6       91.57       74.61     49.79 o 
   7  -4   6     1277.21     1031.28    138.00 o 
   8  -4   6      132.17      101.65     78.39 o 
   9  -4   6      485.84      299.94    109.74 o 
  -8  -3   6     1064.19     1001.65    125.68 o 
  -7  -3   6      598.42      470.78     73.78 o 
  -6  -3   6     3816.99     3978.55    290.73 o 
  -5  -3   6      891.69      755.43    127.92 o 
  -4  -3   6     1815.50     1689.04    132.23 o 
  -3  -3   6     8191.35     9034.49    290.88 o 
  -2  -3   6      491.25      471.09     21.43 o 
  -1  -3   6     5956.85     6680.95    156.71 o 
   0  -3   6     8978.48     9408.12    198.10 o 
   1  -3   6      953.98      991.69     43.10 o 
   2  -3   6     4496.51     5051.30    126.93 o 
   3  -3   6     1824.37     1987.76     71.44 o 
   4  -3   6      774.34      660.35     61.67 o 
   5  -3   6     2705.44     2819.36    140.29 o 
   6  -3   6     2037.65     1833.61    139.03 o 
   7  -3   6      887.16      910.51    117.50 o 
   8  -3   6     5967.52     6956.41    498.93 o 
   9  -3   6       68.51      -47.38     76.84 o 
  -9  -2   6        5.61       51.73     48.47 o 
  -8  -2   6     4220.87     4442.39    299.29 o 
  -7  -2   6     1086.64     1166.85     98.57 o 
  -6  -2   6     3242.90     3303.05    561.55 o 
  -5  -2   6     2109.68     2152.74    111.53 o 
  -4  -2   6       10.60       10.84     31.43 o 
  -3  -2   6      825.42      909.17     56.98 o 
  -2  -2   6      359.53      317.68     26.76 o 
  -1  -2   6      244.28      325.82     35.28 o 
   0  -2   6      243.25      256.66     19.89 o 
   1  -2   6      123.82      185.30     19.52 o 
   2  -2   6     3853.63     3721.06    114.77 o 
   3  -2   6     1002.13      881.97     41.74 o 
   4  -2   6    12524.21    12609.95    421.89 o 
   5  -2   6      107.45       47.53     23.45 o 
   6  -2   6    13726.84    15429.30    436.02 o 
   7  -2   6     2122.94     2272.77    125.03 o 
   8  -2   6     1931.57     2144.74    206.05 o 
   9  -2   6     2060.52     2337.01    249.29 o 
  10  -2   6       38.99        6.03     80.63 o 
  -9  -1   6     2105.20     2303.12    243.27 o 
  -8  -1   6      651.72      530.85     73.63 o 
  -7  -1   6     2695.60     2809.60    257.49 o 
  -6  -1   6       61.03       41.45     31.59 o 
  -5  -1   6      785.35      804.00     64.83 o 
  -4  -1   6     1347.22     1217.28    106.30 o 
  -3  -1   6     1913.63     1890.19     74.62 o 
  -2  -1   6      706.34      602.15     18.96 o 
  -1  -1   6     9429.55     9770.64    321.75 o 
   0  -1   6     1242.55     1130.15     45.52 o 
   1  -1   6     4104.78     4253.13    119.31 o 
   2  -1   6    29723.01    29443.12   1009.10 o 
   3  -1   6     2482.03     2060.09     79.78 o 
   4  -1   6     6911.36     6996.80    194.48 o 
   5  -1   6    14587.35    15165.32    350.57 o 
   6  -1   6      168.94      148.81     36.45 o 
   7  -1   6     7130.42     7733.23    383.67 o 
   8  -1   6      140.30       99.58     68.40 o 
   9  -1   6      220.66      258.77     92.52 o 
  10  -1   6       27.23       42.55     82.18 o 
  -9   0   6      715.67      645.41     73.87 o 
  -8   0   6       24.29       71.08     46.30 o 
  -7   0   6     2542.78     2589.08    121.39 o 
  -6   0   6       34.47       12.10     33.13 o 
  -5   0   6     7012.62     7360.25    363.80 o 
  -4   0   6      247.54      255.18     66.76 o 
  -3   0   6    16726.68    17576.22    526.07 o 
  -2   0   6     7213.96     7182.79    206.86 o 
  -1   0   6     4155.64     4250.11     80.36 o 
   0   0   6    12990.83    12655.24    450.03 o 
   1   0   6      306.19      224.89     15.91 o 
   2   0   6     4019.99     3882.48    128.12 o 
   3   0   6     5698.05     5412.07    197.25 o 
   4   0   6      284.96      199.48     23.92 o 
   5   0   6     2443.56     2576.52     94.98 o 
   6   0   6      949.27      870.86     82.35 o 
   7   0   6     1482.55     1727.13    140.41 o 
   8   0   6      111.14       66.16     75.63 o 
   9   0   6     2073.89     2350.96    216.04 o 
  10   0   6      543.03      413.13    117.15 o 
  -9   1   6      645.46      577.16     63.26 o 
  -8   1   6       13.34      -18.42     34.72 o 
  -7   1   6     5481.37     5860.17    437.38 o 
  -6   1   6     1886.52     1630.59     82.33 o 
  -5   1   6     6090.60     6377.15    340.97 o 
  -4   1   6    23752.21    24275.80    766.13 o 
  -3   1   6      310.92      316.06     29.71 o 
  -2   1   6    22796.62    23180.60    788.50 o 
  -1   1   6     1409.07     1262.24     40.65 o 
   0   1   6     1032.67      879.67     48.76 o 
   1   1   6     3078.02     3091.24     69.73 o 
   2   1   6       37.35       37.22     14.88 o 
   3   1   6     1211.07      980.28     39.37 o 
   4   1   6      656.82      609.50     40.12 o 
   5   1   6      759.91      763.72     52.30 o 
   6   1   6      209.61      178.11     38.85 o 
   7   1   6     3705.75     3671.68    221.21 o 
   8   1   6     1326.52     1189.23    136.53 o 
   9   1   6     1753.10     2181.26    182.79 o 
  10   1   6     4943.69     7383.15    443.45 o 
  11   1   6        0.44      -76.67     76.67 o 
  -9   2   6     2009.58     1944.30    223.97 o 
  -8   2   6     1983.39     2109.90    144.16 o 
  -7   2   6      535.58      466.94     36.25 o 
  -6   2   6     9387.13    10057.71    744.52 o 
  -5   2   6      457.77      433.72     50.64 o 
  -4   2   6     5606.12     5914.84    194.37 o 
  -3   2   6     8918.24     9104.94    285.93 o 
  -2   2   6     2093.53     2009.23     49.91 o 
  -1   2   6     2042.43     2046.84     48.99 o 
   0   2   6     4660.17     4781.08     90.19 o 
   1   2   6     1790.39     1795.41     89.48 o 
   2   2   6    13172.31    13622.73    244.52 o 
   3   2   6     3759.15     3554.66     91.79 o 
   4   2   6     2381.89     2175.12     71.06 o 
   5   2   6     9759.39     9467.43    274.96 o 
   6   2   6     1436.30     1284.96     68.20 o 
   7   2   6     1910.46     1883.25     87.09 o 
   8   2   6     3327.47     3507.48    202.95 o 
   9   2   6      582.06      907.24    109.92 o 
  10   2   6     1481.38     1835.49    183.83 o 
  11   2   6      935.40      823.68    187.44 o 
  -9   3   6      259.83      374.36     76.74 o 
  -8   3   6     1155.07      947.01     93.66 o 
  -7   3   6      639.13      573.80     80.47 o 
  -6   3   6       85.32       69.14     17.46 o 
  -5   3   6     2035.59     2139.12    105.25 o 
  -4   3   6      694.47      762.55     37.34 o 
  -3   3   6      770.72      766.74     37.50 o 
  -2   3   6     4546.09     5036.41     88.94 o 
  -1   3   6     6994.43     7175.38    131.57 o 
   0   3   6     3902.53     3818.66     76.65 o 
   1   3   6    35354.62    36553.07    593.60 o 
   2   3   6      283.20      246.12     20.60 o 
   3   3   6    27142.52    27506.21    479.60 o 
   4   3   6     5918.15     5764.61    123.73 o 
   5   3   6     2572.15     2391.17    108.39 o 
   6   3   6     4289.97     4053.29    162.63 o 
   7   3   6       41.82       27.91     46.52 o 
   8   3   6      113.57      152.47     65.29 o 
   9   3   6      137.06      139.89     71.50 o 
  10   3   6       44.67       12.40     74.25 o 
  11   3   6       28.51      -88.90     88.90 o 
  -9   4   6       46.77       43.47     64.77 o 
  -8   4   6      115.76       57.05     82.18 o 
  -7   4   6      287.74      265.81     64.93 o 
  -6   4   6      216.62      241.30     26.99 o 
  -5   4   6      298.35      232.14     26.37 o 
  -4   4   6     2474.26     2545.71    116.29 o 
  -3   4   6     5068.89     5041.19    173.27 o 
  -2   4   6      402.75      397.47     22.67 o 
  -1   4   6    22292.38    23362.13    352.96 o 
   0   4   6     8542.52     8419.10    132.12 o 
   1   4   6    16831.31    17664.02    271.10 o 
   2   4   6    20224.36    21224.96    369.22 o 
   3   4   6      417.58      366.79     25.27 o 
   4   4   6    11878.54    12330.04    339.95 o 
   5   4   6       27.77       60.31     38.21 o 
   6   4   6     2361.64     2236.69    121.02 o 
   8   4   6      906.29      838.15    103.37 o 
   9   4   6        4.19       -6.03     67.19 o 
  -8   5   6     2128.36     2112.67    151.67 o 
  -7   5   6      183.40      197.62     44.95 o 
  -6   5   6     4558.19     4890.62    411.85 o 
  -5   5   6     3204.79     3450.94    140.41 o 
  -4   5   6      233.83      163.21     50.89 o 
  -3   5   6     6240.92     6548.89    205.04 o 
  -2   5   6     2784.84     2669.51     65.41 o 
  -1   5   6      367.52      372.74     24.04 o 
   0   5   6    12277.84    12639.05    211.11 o 
   1   5   6      528.27      439.78     21.90 o 
   2   5   6     3593.83     3546.90     82.93 o 
   3   5   6      381.67      303.84     27.44 o 
   4   5   6     3830.22     3816.68    134.83 o 
   5   5   6      317.32      239.92     30.99 o 
   6   5   6     5302.97     5527.68    218.39 o 
   7   5   6      418.94      330.26     69.60 o 
   8   5   6     3488.83     4508.11    258.94 o 
   9   5   6     3077.32     3439.10    249.12 o 
  10   5   6      305.65      177.28     99.23 o 
  -8   6   6     1879.13     1411.85    201.05 o 
  -7   6   6     6139.18     7422.98    629.00 o 
  -6   6   6        9.38      -23.92     45.83 o 
  -5   6   6     6144.21     7305.71    721.52 o 
  -4   6   6     1359.84     1362.84    328.28 o 
  -3   6   6       42.19       24.58     18.93 o 
  -2   6   6       22.53       45.30     18.01 o 
  -1   6   6       46.89       19.41     19.84 o 
   0   6   6      207.58      131.06     19.11 o 
   1   6   6      210.64      221.31     25.35 o 
   2   6   6      759.40      754.16     25.96 o 
   3   6   6       30.68       20.79     13.98 o 
   4   6   6     7117.60     7401.89    190.92 o 
   5   6   6     6253.36     6346.20    167.69 o 
   6   6   6     2934.14     2959.81    190.37 o 
   7   6   6     8880.99     9644.53    547.51 o 
   8   6   6        3.86      -34.28     60.13 o 
   9   6   6     4072.60     5094.90    381.43 o 
  10   6   6      305.50      294.95    106.13 o 
  -7   7   6     2573.44     2482.65    419.42 o 
  -6   7   6     1146.24     1337.95    112.80 o 
  -5   7   6     1052.65     1140.31    261.27 o 
  -4   7   6      990.96     1072.36    211.65 o 
  -3   7   6     1612.58     1642.40     58.78 o 
  -2   7   6      626.91      694.51     51.87 o 
  -1   7   6     1569.82     1576.72    108.62 o 
   0   7   6     2709.50     2713.11     83.04 o 
   1   7   6      425.58      346.85     29.62 o 
   2   7   6     3984.64     4036.96    131.84 o 
   3   7   6     2553.03     2550.45     80.42 o 
   4   7   6      482.51      439.56     77.18 o 
   5   7   6     5414.68     5179.30    186.08 o 
   6   7   6      137.80      193.99     63.74 o 
   7   7   6     2450.96     2414.19    216.56 o 
   8   7   6     1890.83     2180.57    196.57 o 
   9   7   6      699.54      552.68    122.66 o 
  -6   8   6      738.96      656.01     76.58 o 
  -5   8   6     1788.20     1710.85    181.07 o 
  -4   8   6     3885.11     4402.26    162.94 o 
  -3   8   6     1905.13     1852.12    198.91 o 
  -2   8   6    13249.15    14435.14    822.95 o 
  -1   8   6      797.53      641.22     44.54 o 
   0   8   6     8701.49     8993.61    443.00 o 
   1   8   6     3633.07     3723.81    126.77 o 
   2   8   6      400.29      363.97     37.30 o 
   3   8   6     2734.56     2794.03     97.78 o 
   4   8   6      698.78      560.93     72.26 o 
   5   8   6      159.79      134.57     43.61 o 
   6   8   6      438.59      553.20     84.07 o 
   7   8   6       43.24      200.71     69.60 o 
   8   8   6      501.45      531.32    104.23 o 
  -5   9   6        5.85      109.75     92.08 o 
  -4   9   6     7008.84     8400.61    387.73 o 
  -3   9   6     2419.07     2356.16    145.99 o 
  -2   9   6     4599.63     4992.38    229.51 o 
  -1   9   6     7241.86     8175.46    325.83 o 
   0   9   6      465.65      372.42     59.86 o 
   1   9   6     3833.25     4111.69    178.24 o 
   2   9   6       88.62       78.91     27.77 o 
   3   9   6      646.25      716.52     51.26 o 
   4   9   6       43.80       10.41     42.08 o 
   5   9   6      468.33      554.92    119.39 o 
   6   9   6       19.18      -26.19     60.13 o 
   7   9   6      282.63      263.25    101.13 o 
  -4  10   6      268.65      203.64     95.79 o 
  -3  10   6     2836.16     3017.54    190.41 o 
  -2  10   6       17.18      171.59    110.43 o 
  -1  10   6     2533.91     2859.25    170.31 o 
   0  10   6       11.58       -3.96     69.09 o 
   1  10   6     2787.77     2939.42    169.30 o 
   2  10   6       20.44       45.83     67.36 o 
   3  10   6     3446.46     3153.21    190.20 o 
   4  10   6      580.80      328.03    107.68 o 
   6  10   6     1305.94     1325.71    179.52 o 
  -1  11   6     1492.07     1433.90    185.38 o 
   0  11   6      127.16      102.96     53.52 o 
   1  11   6     2750.96     2415.74    248.78 o 
   2  11   6     2679.42     2519.49    212.94 o 
   3  11   6     1269.90     1190.47    145.06 o 
   4  11   6     4854.66     4143.44    470.76 o 
  -2  -8   7       43.12      -53.75     56.34 o 
  -1  -8   7      990.98      915.12    150.32 o 
   0  -8   7       16.32       43.42     59.78 o 
   1  -8   7     1000.99     1051.27    128.52 o 
   2  -8   7        0.85      -60.82     60.82 o 
   3  -8   7     1260.66     1074.52    145.58 o 
  -4  -7   7      331.16      245.50     97.17 o 
  -3  -7   7      113.79       33.60    100.61 o 
  -2  -7   7      251.76      200.13     56.90 o 
  -1  -7   7       52.55       21.89     37.34 o 
   0  -7   7      144.35       74.11     93.64 o 
   1  -7   7     1902.85     1939.16    272.21 o 
   2  -7   7       83.46       -2.58     53.24 o 
   3  -7   7     2588.40     2693.11    240.68 o 
   4  -7   7     2437.31     2589.06    247.57 o 
   5  -7   7      878.68      617.63    126.28 o 
  -6  -6   7     1007.27      883.33    104.93 o 
  -5  -6   7      130.02      119.39     87.35 o 
  -3  -6   7      685.22      513.23     93.20 o 
  -2  -6   7     3134.68     3365.52    306.83 o 
  -1  -6   7     4175.79     4578.58    450.60 o 
   0  -6   7       16.41       27.41     29.34 o 
   1  -6   7     2429.31     2707.92    144.14 o 
   2  -6   7     2125.10     2326.57    132.41 o 
   3  -6   7      122.68       81.49     51.68 o 
   4  -6   7     2733.78     2742.04    220.87 o 
   5  -6   7      916.05      806.11    124.39 o 
   6  -6   7      632.66      480.67    102.16 o 
  -6  -5   7     1735.55     1464.63    125.66 o 
  -5  -5   7     3149.30     3364.33    266.86 o 
  -4  -5   7      538.18      431.22    110.09 o 
  -3  -5   7     7654.31     8791.42    328.71 o 
  -2  -5   7      178.66      152.85     29.64 o 
  -1  -5   7     6586.49     7405.63    222.02 o 
   0  -5   7     1484.32     1474.19     69.34 o 
   1  -5   7      277.52      291.86     41.45 o 
   2  -5   7      596.37      524.57     54.70 o 
   3  -5   7      182.93       44.62     47.38 o 
   4  -5   7      238.90      233.28     44.37 o 
   5  -5   7       14.67       11.20     53.58 o 
   6  -5   7      186.64       53.75     64.95 o 
   7  -5   7      273.35       -8.44     79.08 o 
  -7  -4   7     3073.39     2919.53    344.31 o 
  -6  -4   7      114.78      -11.89     73.74 o 
  -5  -4   7     5286.44     5454.51    445.57 o 
  -4  -4   7     3127.82     3380.90    197.87 o 
  -3  -4   7     2533.84     2460.91    148.28 o 
  -2  -4   7     3203.85     3460.21    100.20 o 
  -1  -4   7      154.59      170.92     18.55 o 
   0  -4   7     2664.25     2795.87    108.10 o 
   1  -4   7     1531.78     1598.29     73.05 o 
   2  -4   7     1181.83     1241.29     65.13 o 
   3  -4   7     1097.55     1286.26    118.87 o 
   4  -4   7     2594.86     2809.37    140.65 o 
   5  -4   7       49.75      101.82     72.70 o 
   6  -4   7     1377.26     1263.17    138.69 o 
   7  -4   7     2094.92     1851.00    212.08 o 
   8  -4   7        0.21       -5.86     75.29 o 
  -8  -3   7       26.99      132.84     64.26 o 
  -7  -3   7     1393.04     1077.68    107.12 o 
  -6  -3   7     1599.83     1436.02    126.02 o 
  -5  -3   7       24.45       25.82     38.83 o 
  -4  -3   7     3909.78     4467.57    180.76 o 
  -3  -3   7       28.95       43.10     10.20 o 
  -2  -3   7     2899.94     2938.29    174.95 o 
  -1  -3   7      591.02      541.15     31.72 o 
   0  -3   7     3746.65     3755.74     98.37 o 
   1  -3   7       55.45       44.32     17.01 o 
   2  -3   7    10759.61    12051.15    360.35 o 
   3  -3   7     1113.54     1047.65     51.00 o 
   4  -3   7     6905.23     7045.38    301.77 o 
   5  -3   7     4018.95     3957.21    192.29 o 
   6  -3   7      112.95      149.71     65.98 o 
   7  -3   7     2129.70     2083.75    193.99 o 
   8  -3   7      840.32      689.13    134.04 o 
   9  -3   7       56.99       67.88     85.45 o 
  -8  -2   7       41.42       54.98     85.11 o 
  -7  -2   7      105.72      -17.27     48.43 o 
  -6  -2   7       42.10       50.01     71.76 o 
  -5  -2   7      282.14      220.65     55.34 o 
  -4  -2   7      496.54      518.68     46.11 o 
  -3  -2   7      232.80      221.48     43.11 o 
  -2  -2   7     7549.12     7851.20    317.10 o 
  -1  -2   7     2782.94     2723.56    119.31 o 
   0  -2   7    13591.76    14427.32    677.28 o 
   1  -2   7    11401.04    11853.16    349.50 o 
   2  -2   7     3687.70     3815.78    114.44 o 
   3  -2   7    15802.36    16751.56    524.12 o 
   4  -2   7       99.48       45.77     21.78 o 
   5  -2   7     3025.29     3182.86    445.41 o 
   6  -2   7      120.71      144.32     69.69 o 
   7  -2   7      264.96      198.64     97.86 o 
   8  -2   7       15.53       33.42     66.85 o 
   9  -2   7       64.47       14.99     78.39 o 
  -8  -1   7       66.93       43.72     52.51 o 
  -7  -1   7     2424.02     2507.67    211.91 o 
  -6  -1   7      911.71      933.08    112.84 o 
  -5  -1   7      503.26      426.93     55.11 o 
  -4  -1   7     5561.23     5314.53    223.17 o 
  -3  -1   7      429.20      464.49     40.71 o 
  -2  -1   7     4769.51     5119.17    121.27 o 
  -1  -1   7    12645.88    13419.04    250.93 o 
   0  -1   7       29.56       42.66     16.13 o 
   1  -1   7    11703.15    12158.24    433.84 o 
   2  -1   7     2312.39     2177.21     68.51 o 
   3  -1   7     5324.96     5641.60    210.96 o 
   4  -1   7     1718.86     1644.58     66.95 o 
   5  -1   7     1630.49     1724.52     73.16 o 
   6  -1   7      371.29      290.07     42.25 o 
   7  -1   7     2564.30     3105.00    159.74 o 
   8  -1   7      724.43      714.80    120.94 o 
   9  -1   7     1177.38     1530.90    224.48 o 
  10  -1   7     1560.27     1750.73    225.17 o 
  -8   0   7     2690.09     2614.88    151.83 o 
  -7   0   7      838.63      707.91     73.62 o 
  -6   0   7     7029.04     7527.48    546.34 o 
  -5   0   7      619.04      617.44    104.40 o 
  -4   0   7     4068.71     3865.49    131.51 o 
  -3   0   7     4005.47     4266.07    232.24 o 
  -2   0   7      199.13      193.41     16.73 o 
  -1   0   7      996.24     1019.61     29.46 o 
   0   0   7     3022.23     3062.90     70.15 o 
   1   0   7      155.24      192.90     18.19 o 
   2   0   7     2787.74     2632.38    103.53 o 
   3   0   7      579.75      575.98     30.18 o 
   4   0   7     2069.79     1871.53     67.23 o 
   5   0   7     3825.65     4063.43    124.47 o 
   6   0   7     8826.41     9589.07    359.29 o 
   7   0   7      559.39      482.05     78.91 o 
   8   0   7     8512.27    10801.40    610.74 o 
   9   0   7      114.44      226.72     87.00 o 
  10   0   7     2240.24     3013.56    286.68 o 
  -9   1   7       52.90      -13.72     56.06 o 
  -8   1   7     5185.15     5040.34    352.54 o 
  -7   1   7     1898.86     1686.65     96.61 o 
  -6   1   7     1627.76     1459.09     94.08 o 
  -5   1   7     1774.05     1701.92    212.47 o 
  -4   1   7      321.23      239.96     34.24 o 
  -3   1   7      803.84      837.50     44.22 o 
  -2   1   7      155.88      155.57     11.43 o 
  -1   1   7      224.39      234.51     13.68 o 
   0   1   7     1206.76     1148.95     42.51 o 
   1   1   7     2871.56     2895.01    129.18 o 
   2   1   7     1272.16     1148.02     66.92 o 
   3   1   7     1881.70     1744.22     65.00 o 
   4   1   7     9300.74     9317.96    264.31 o 
   5   1   7      206.28      152.64     31.77 o 
   6   1   7     9375.09    10231.66    329.65 o 
   7   1   7     5321.98     6215.25    356.28 o 
   8   1   7     1837.73     2091.16    186.06 o 
   9   1   7     2929.92     3662.03    300.63 o 
  10   1   7        8.26       86.49    114.40 o 
  -8   2   7      153.07      105.28     53.81 o 
  -7   2   7     1989.04     1863.17    105.73 o 
  -6   2   7       10.02       23.38     38.80 o 
  -5   2   7     3558.54     3422.94    122.48 o 
  -4   2   7     2066.35     1928.01     57.41 o 
  -3   2   7     6801.42     7207.22    151.13 o 
  -2   2   7     1102.14     1042.25     32.53 o 
  -1   2   7    17179.72    18359.76    411.17 o 
   0   2   7     1879.06     1775.13     45.70 o 
   1   2   7     7591.05     7582.99    182.45 o 
   2   2   7     9490.77     9796.53    223.62 o 
   3   2   7      723.92      616.04     33.08 o 
   4   2   7     3153.85     2931.48     89.78 o 
   5   2   7     6673.05     6623.15    242.53 o 
   6   2   7      200.71      176.70     34.77 o 
   7   2   7     2249.35     2789.42    182.62 o 
   8   2   7      358.89      225.17     90.79 o 
   9   2   7      612.60      579.21    102.85 o 
  10   2   7        3.48      154.54     95.79 o 
  -8   3   7       82.47      178.29     58.11 o 
  -7   3   7      883.52      760.46     77.44 o 
  -6   3   7       88.23      101.68     23.09 o 
  -5   3   7     7176.21     7700.46    257.38 o 
  -4   3   7     1700.30     1649.89     57.03 o 
  -3   3   7    14913.76    16710.24    616.82 o 
  -2   3   7    12510.10    12665.20    228.57 o 
  -1   3   7     5071.72     5166.92    126.25 o 
   0   3   7    18491.46    19420.26    363.27 o 
   1   3   7       72.50       62.23     14.90 o 
   2   3   7     5138.96     5275.08    112.05 o 
   3   3   7      497.77      460.49     25.55 o 
   4   3   7       18.90       46.15     25.41 o 
   5   3   7      122.72      124.60     34.94 o 
   6   3   7        3.61       11.23     27.17 o 
   7   3   7      301.26      251.88     83.04 o 
   8   3   7      125.59      147.82     86.31 o 
   9   3   7      818.55      874.68    132.48 o 
  -8   4   7      115.30       61.14    103.97 o 
  -7   4   7     2504.67     2007.71    218.63 o 
  -6   4   7     1819.57     1830.74    212.35 o 
  -5   4   7     3242.28     3328.48    200.50 o 
  -4   4   7    12405.76    13919.79    560.39 o 
  -3   4   7       85.98       83.70     17.96 o 
  -2   4   7    15540.59    17202.30    478.10 o 
  -1   4   7     3918.75     3859.92     77.68 o 
   0   4   7     5496.34     5700.27    109.87 o 
   1   4   7     1616.00     1577.77     42.04 o 
   2   4   7     1757.79     1769.64     54.12 o 
   3   4   7       85.40      103.48     14.97 o 
   4   4   7     6788.77     7038.22    150.35 o 
   5   4   7      590.36      548.86     73.85 o 
   6   4   7     1207.90     1186.51    120.94 o 
   7   4   7     3503.48     3510.25    257.39 o 
   8   4   7      366.78      384.88     87.17 o 
   9   4   7     1450.61     1224.41    157.47 o 
  10   4   7     2584.91     3485.44    291.50 o 
  -8   5   7      561.85      430.19    120.60 o 
  -7   5   7      166.64      111.59     43.17 o 
  -6   5   7     2119.02     2476.94    295.59 o 
  -5   5   7      602.41      543.32     38.10 o 
  -4   5   7      901.74      892.08     52.75 o 
  -3   5   7     2246.84     2269.93    115.13 o 
  -2   5   7      125.60      128.75     22.68 o 
  -1   5   7      768.75      720.06     34.33 o 
   0   5   7     4138.20     4268.62     85.04 o 
   1   5   7     3349.68     3479.38     89.21 o 
   2   5   7     5463.89     5661.25    141.23 o 
   3   5   7    11022.10    11630.67    272.42 o 
   4   5   7      369.79      291.76     32.37 o 
   5   5   7    16206.56    16914.26    449.74 o 
   6   5   7     1445.21     1489.55    130.42 o 
   7   5   7     2573.34     2697.77    210.87 o 
   8   5   7     1650.09     1811.89    187.27 o 
   9   5   7       45.88       62.02    100.44 o 
  10   5   7      438.56      568.01    121.98 o 
  -7   6   7       19.84        3.14     46.69 o 
  -6   6   7       44.77      -25.04     46.68 o 
  -5   6   7       13.06       39.26     40.00 o 
  -4   6   7       24.09       -1.48     28.66 o 
  -3   6   7       38.71       26.05     21.71 o 
  -2   6   7     1214.28     1286.40     77.00 o 
  -1   6   7     2095.25     2027.22     61.67 o 
   0   6   7     1207.04     1133.65     62.54 o 
   1   6   7    14714.68    15460.60    270.47 o 
   2   6   7      406.40      372.34     23.36 o 
   3   6   7    14775.62    15644.86    347.86 o 
   4   6   7     5547.43     5854.03    187.74 o 
   5   6   7     1715.25     1510.70     93.72 o 
   6   6   7     3431.98     3386.55    224.66 o 
   7   6   7      180.48      -16.71     85.97 o 
   8   6   7      729.07      774.75    121.80 o 
   9   6   7       14.16      -71.84    112.16 o 
  -6   7   7     2261.92     2374.79    257.65 o 
  -5   7   7       21.14       55.13     43.87 o 
  -4   7   7     4405.86     4858.05    174.68 o 
  -3   7   7     1508.97     1446.47     64.62 o 
  -2   7   7     1261.97     1095.12     96.38 o 
  -1   7   7     8434.91     9062.77    467.13 o 
   0   7   7     2248.40     2161.49    110.59 o 
   1   7   7     1545.12     1389.33     77.46 o 
   2   7   7     6499.11     6551.44    229.54 o 
   3   7   7       68.78       43.85     20.34 o 
   4   7   7     3327.15     3668.20    111.87 o 
   5   7   7       37.43       33.60     50.55 o 
   6   7   7     1539.48     1770.89    169.53 o 
   7   7   7      241.60      139.89     86.14 o 
   8   7   7     1718.06     1499.20    168.49 o 
   9   7   7       92.84      162.81    120.77 o 
  -6   8   7     3924.76     4352.30    318.98 o 
  -5   8   7     4233.34     4629.36    223.62 o 
  -4   8   7      461.00      507.61     80.46 o 
  -3   8   7     4687.27     4981.34    332.07 o 
  -2   8   7      786.13      723.49     72.59 o 
  -1   8   7      627.93      570.86    113.79 o 
   0   8   7     1035.13      976.12     70.50 o 
   1   8   7      228.83      193.94     38.54 o 
   2   8   7      302.31      272.87     54.37 o 
   3   8   7      122.20       80.84     24.12 o 
   4   8   7     1254.17     1066.46     86.37 o 
   5   8   7       11.01       28.48     42.80 o 
   6   8   7     3228.74     2912.08    240.33 o 
   7   8   7      867.03      627.45    113.53 o 
   8   8   7     2432.63     2323.57    222.76 o 
  -5   9   7     2733.30     2896.90    480.41 o 
  -4   9   7      465.31      451.63    114.57 o 
  -3   9   7      669.78      829.88     89.32 o 
  -2   9   7      134.88      109.63     68.61 o 
  -1   9   7      444.81      550.42    178.40 o 
   0   9   7       95.95       84.83     49.59 o 
   1   9   7     1890.19     1929.11    118.13 o 
   2   9   7     1309.27     1241.97     91.80 o 
   3   9   7       79.66       45.48     47.52 o 
   4   9   7     2007.60     2008.13    121.98 o 
   5   9   7     2174.68     1752.69    138.60 o 
   6   9   7      678.71      537.52    105.61 o 
   7   9   7     3005.01     3019.24    282.20 o 
  -3  10   7     1454.78     1513.19    127.53 o 
  -2  10   7     1379.63     1236.78    115.74 o 
  -1  10   7     2466.93     2636.79    167.12 o 
   0  10   7     2435.62     2212.44    236.63 o 
   1  10   7        7.33       45.29     66.11 o 
   2  10   7     3826.76     4199.49    307.70 o 
   3  10   7      825.61      764.75     86.12 o 
   4  10   7      603.90      458.79     98.03 o 
   5  10   7     1136.23     1003.11     97.43 o 
   6  10   7       95.79      -72.19    108.37 o 
  -1  11   7      692.09      399.01    142.48 o 
   0  11   7     5117.13     4861.05    353.95 o 
   1  11   7     1534.07     1392.21    183.48 o 
   2  11   7      516.50      222.59    131.45 o 
   3  11   7     1393.08     1046.96    141.96 o 
  -3  -7   8      722.83      416.41    102.85 o 
  -2  -7   8     1512.14     1218.55    173.66 o 
  -1  -7   8      564.56      424.68     79.25 o 
   0  -7   8     3879.48     3928.29    232.37 o 
   1  -7   8      472.33      368.51     82.87 o 
   3  -7   8     1501.35     1325.02    158.15 o 
   4  -7   8      696.85      664.84    112.50 o 
  -4  -6   8      811.11      916.20    140.75 o 
  -3  -6   8      269.13      311.14     89.76 o 
  -2  -6   8     1531.72     1566.73    181.24 o 
  -1  -6   8      457.14      469.64     82.87 o 
   0  -6   8      845.91      699.46     71.02 o 
   1  -6   8     2015.06     1873.90    120.60 o 
   2  -6   8       12.47       -5.34     75.46 o 
   3  -6   8     1325.41     1383.60    161.08 o 
   4  -6   8      164.48       81.66     65.29 o 
   5  -6   8     1296.93      980.46    143.51 o 
   6  -6   8      264.84      -13.61    114.91 o 
  -5  -5   8      481.15      546.19     79.34 o 
  -4  -5   8     1074.22     1120.35    141.79 o 
  -3  -5   8       80.62      -62.02     62.02 o 
  -2  -5   8      478.84      409.74     52.48 o 
  -1  -5   8       68.17       43.18     28.67 o 
   0  -5   8      155.27      111.40     39.86 o 
   1  -5   8      141.61      152.09     39.84 o 
   2  -5   8      269.81      294.09     65.98 o 
   3  -5   8     2363.91     2380.08    211.22 o 
   4  -5   8       14.59       30.84     55.99 o 
   5  -5   8     3758.95     3478.72    291.85 o 
   6  -5   8     1293.40     1522.28    177.45 o 
   7  -5   8     2181.19     1857.89    245.33 o 
  -6  -4   8     2381.55     1873.30    399.26 o 
  -5  -4   8      108.45      111.11     50.93 o 
  -4  -4   8     1035.70     1048.85    139.03 o 
  -3  -4   8        3.13       33.10     55.39 o 
  -2  -4   8     2072.36     2181.45    122.69 o 
  -1  -4   8       14.88       31.94     27.48 o 
   0  -4   8     2843.91     2994.76    120.03 o 
   1  -4   8     1481.97     1630.34     77.60 o 
   2  -4   8      189.16      195.02     53.75 o 
   3  -4   8     4104.78     4744.26    244.38 o 
   4  -4   8     2401.09     2580.86    345.60 o 
   5  -4   8      671.90      440.01     95.79 o 
   7  -4   8      241.53       57.89     66.50 o 
   8  -4   8     1684.50     1526.25    198.30 o 
  -7  -3   8       66.06       11.79     57.86 o 
  -6  -3   8     1409.18     1470.20    110.48 o 
  -5  -3   8      134.34      177.25     46.30 o 
  -4  -3   8     3326.99     3374.04    303.24 o 
  -3  -3   8     3152.49     3397.30    218.63 o 
  -2  -3   8     4379.05     4436.35    293.21 o 
  -1  -3   8     9199.95     9951.51    596.33 o 
   0  -3   8       52.19       43.60     20.66 o 
   1  -3   8     5457.94     5846.70    365.39 o 
   2  -3   8     1569.77     1648.73    155.40 o 
   3  -3   8      334.08      322.93     45.16 o 
   4  -3   8      800.27      825.17     57.39 o 
   5  -3   8      685.30      490.87     87.78 o 
   6  -3   8       38.21       20.85     59.61 o 
   7  -3   8      237.62      222.59     80.28 o 
   8  -3   8      293.47      221.55    133.00 o 
  -7  -2   8      274.80      155.81     64.97 o 
  -6  -2   8     1959.12     1755.96    381.69 o 
  -5  -2   8     4520.34     5039.22    309.35 o 
  -4  -2   8      320.59      258.03     36.89 o 
  -3  -2   8    12206.65    13893.58    460.58 o 
  -2  -2   8      812.93      847.19     41.75 o 
  -1  -2   8     9428.16     9570.58    388.22 o 
   0  -2   8     3169.11     3328.24    160.71 o 
   1  -2   8      704.77      746.30     38.37 o 
   2  -2   8      728.54      753.28     41.32 o 
   3  -2   8      813.51      875.68     49.87 o 
   4  -2   8       40.29       33.28     22.01 o 
   5  -2   8      704.07      620.92     64.93 o 
   6  -2   8      546.36      622.11    100.96 o 
   7  -2   8       80.52      -18.26     60.82 o 
   8  -2   8      728.53      860.72    154.54 o 
   9  -2   8     1524.06     1768.30    205.36 o 
  -8  -1   8      849.16      640.86    203.55 o 
  -7  -1   8     2281.72     2139.86    299.68 o 
  -6  -1   8        5.30       71.96     43.32 o 
  -5  -1   8     3304.72     3116.23    479.98 o 
  -4  -1   8     3737.33     3983.26    249.02 o 
  -3  -1   8     1225.80     1256.89     61.47 o 
  -2  -1   8     5156.40     5626.95    117.13 o 
  -1  -1   8      132.79       99.87     14.77 o 
   0  -1   8     2523.61     2546.52     89.22 o 
   1  -1   8     1333.08     1407.15     44.46 o 
   2  -1   8     5559.63     5815.21    219.38 o 
   3  -1   8     1930.79     2021.43    105.44 o 
   4  -1   8     7157.19     7958.18    219.11 o 
   5  -1   8       25.03       31.46     28.17 o 
   6  -1   8     5838.27     6902.60    412.10 o 
   7  -1   8     2694.72     2887.28    240.33 o 
   8  -1   8      474.88      623.66    107.85 o 
   9  -1   8      616.82      890.01    140.58 o 
  -8   0   8       13.91      -44.37     71.58 o 
  -7   0   8      882.20      884.74    243.43 o 
  -6   0   8      618.16      551.06     66.97 o 
  -5   0   8      247.32      166.80     42.75 o 
  -4   0   8      393.75      311.08     84.12 o 
  -3   0   8        4.65       24.20     24.10 o 
  -2   0   8     1122.78     1175.24     32.86 o 
  -1   0   8       70.56       74.09     14.46 o 
   0   0   8     6440.04     6554.40    173.51 o 
   1   0   8       24.61       21.71     12.75 o 
   2   0   8    20585.72    22241.31    857.07 o 
   3   0   8     5705.76     5839.68    135.96 o 
   4   0   8     8506.61     9338.48    329.76 o 
   5   0   8     7098.58     7823.69    278.68 o 
   6   0   8      426.60      500.48    104.06 o 
   7   0   8     2812.74     3387.07    273.58 o 
   8   0   8      293.16      236.03     83.90 o 
   9   0   8      254.10      212.77    101.82 o 
  10   0   8       10.46      -12.23    137.31 o 
  -8   1   8        5.49      -36.71     48.25 o 
  -7   1   8      675.74      581.73     78.82 o 
  -6   1   8      100.47       -7.63     61.68 o 
  -5   1   8     1288.46     1226.57    100.53 o 
  -4   1   8      186.18      187.71     31.59 o 
  -3   1   8     2396.48     2319.61    207.26 o 
  -2   1   8     5510.58     5750.06    185.11 o 
  -1   1   8      231.48      177.31     15.19 o 
   0   1   8     5644.01     5530.10    200.32 o 
   1   1   8    15020.94    16197.01    428.01 o 
   2   1   8      654.00      520.91     29.08 o 
   3   1   8    10475.21    11036.34    285.95 o 
   4   1   8     1945.26     1835.26     64.53 o 
   5   1   8     4820.67     4982.16    158.99 o 
   6   1   8      464.76      424.16     72.36 o 
   7   1   8      842.98      945.66    109.74 o 
   8   1   8       10.25       93.55     68.57 o 
   9   1   8     1014.11     1207.35    161.26 o 
  10   1   8      166.13      230.17    104.40 o 
  -8   2   8      160.97      135.54     86.59 o 
  -7   2   8     3992.74     4010.69    349.80 o 
  -6   2   8     1806.74     1835.85     98.70 o 
  -5   2   8     3328.51     2973.45    471.19 o 
  -4   2   8     7241.12     7380.74    883.72 o 
  -3   2   8       97.83       76.58     13.60 o 
  -2   2   8     3748.23     3603.83    108.14 o 
  -1   2   8     2914.81     2874.80     99.73 o 
   0   2   8        7.27       26.47     14.23 o 
   1   2   8     3200.36     3143.93    102.29 o 
   2   2   8     2269.58     2194.35     83.98 o 
   3   2   8      801.29      745.68     36.65 o 
   4   2   8     1269.22     1168.48     54.93 o 
   5   2   8     1292.52     1327.04    192.61 o 
   6   2   8     1291.78     1153.77    115.26 o 
   7   2   8     2666.57     3162.41    243.09 o 
   8   2   8     1591.09     1763.14    189.34 o 
   9   2   8      887.08      999.58    139.03 o 
  10   2   8     2414.20     2755.48    270.14 o 
  -8   3   8     3595.57     3411.68    214.89 o 
  -7   3   8      357.40      243.92     52.11 o 
  -6   3   8     8214.07     8190.76    446.33 o 
  -5   3   8     1606.05     1453.44    109.61 o 
  -4   3   8     6677.20     7606.35    687.06 o 
  -3   3   8     2439.93     2562.00    182.84 o 
  -2   3   8      169.00      161.39     16.79 o 
  -1   3   8      340.60      391.86     28.07 o 
   0   3   8        6.71       40.35     14.15 o 
   1   3   8      187.65      202.71     19.80 o 
   2   3   8      753.46      692.34     30.35 o 
   3   3   8      983.21      974.66     47.74 o 
   4   3   8      183.04      147.94     21.74 o 
   5   3   8     2083.82     1856.98     60.88 o 
   6   3   8     5654.57     5326.33    184.29 o 
   7   3   8       42.98       38.01     14.82 o 
   8   3   8     6242.51     7139.89    468.78 o 
   9   3   8      688.85      728.75    115.95 o 
  10   3   8     1580.91     1854.44    194.85 o 
  -7   4   8     1586.83     1462.75    119.80 o 
  -6   4   8      529.15      447.42    120.43 o 
  -5   4   8     1967.90     2077.71     96.01 o 
  -4   4   8      390.76      418.22     29.91 o 
  -3   4   8     2756.39     3059.52    158.65 o 
  -2   4   8     2867.92     2981.38     74.68 o 
  -1   4   8     3000.72     3313.72     76.43 o 
   0   4   8     1723.34     1510.39     44.83 o 
   1   4   8     8907.96     9508.27    161.92 o 
   2   4   8      373.36      323.16     32.53 o 
   3   4   8     2361.21     2293.86     68.52 o 
   4   4   8     7322.63     7492.68    168.40 o 
   5   4   8       30.28       36.25     13.71 o 
   6   4   8     3783.07     3791.24    244.99 o 
   7   4   8     2647.78     2683.47    210.87 o 
   8   4   8      295.53      202.43     92.34 o 
   9   4   8     2032.47     3012.01    252.05 o 
  10   4   8       18.28      146.78    131.80 o 
  -7   5   8      374.59      302.01    133.52 o 
  -6   5   8        4.45       62.62     34.64 o 
  -5   5   8      837.58      817.28     60.25 o 
  -4   5   8      673.09      627.69     71.20 o 
  -3   5   8     5864.56     6551.64    210.06 o 
  -2   5   8       14.51       12.14     15.51 o 
  -1   5   8    13348.34    14455.88    246.78 o 
   0   5   8     6077.99     6372.33    149.48 o 
   1   5   8     8834.99     9257.20    173.92 o 
   2   5   8     7903.33     8412.50    152.86 o 
   3   5   8       98.82       50.94     23.62 o 
   4   5   8     1671.48     1603.45     83.93 o 
   5   5   8     1784.16     1558.33     94.72 o 
   6   5   8       57.97       14.13     50.65 o 
   7   5   8      132.01      139.89     68.57 o 
   8   5   8       11.94      -63.57     63.57 o 
   9   5   8      270.10      210.18     93.38 o 
  10   5   8        2.67      -61.68     91.14 o 
  -7   6   8      151.97      172.63    131.11 o 
  -6   6   8      148.59       85.25     44.57 o 
  -5   6   8     4152.28     4479.08    316.14 o 
  -4   6   8      913.80      943.12     73.71 o 
  -3   6   8     4903.46     5764.53    236.98 o 
  -2   6   8     6920.84     7175.48    474.71 o 
  -1   6   8     1604.14     1569.93     98.54 o 
   0   6   8    10893.32    11624.90    327.85 o 
   1   6   8      358.66      273.37     26.11 o 
   2   6   8     3366.94     3367.66     90.92 o 
   3   6   8      121.27       98.15     37.99 o 
   4   6   8     1807.02     1717.62    104.50 o 
   5   6   8       17.29      -18.10     41.14 o 
   6   6   8      381.77      426.92     94.58 o 
   8   6   8      286.00      338.53     92.34 o 
   9   6   8     1176.45     1170.14    153.68 o 
  -6   7   8      321.48      294.13     68.54 o 
  -5   7   8     1069.52     1358.43    163.41 o 
  -4   7   8     4245.44     4679.36    213.89 o 
  -3   7   8      104.78        3.96     45.94 o 
  -2   7   8     2311.36     2583.00    130.77 o 
  -1   7   8     2096.97     1974.73    123.00 o 
   0   7   8     2133.43     2199.95    109.36 o 
   1   7   8      343.93      271.80     39.01 o 
   2   7   8     1511.52     1481.29     74.22 o 
   3   7   8      731.38      641.97     44.54 o 
   4   7   8     4197.34     4217.63    151.91 o 
   5   7   8     2775.95     2883.46    189.85 o 
   6   7   8     2331.84     2483.45    200.54 o 
   7   7   8     3871.33     4269.15    299.25 o 
   8   7   8       29.65       38.07     84.25 o 
   9   7   8     1156.61     1201.67    169.35 o 
  -5   8   8       21.29       31.85     70.13 o 
  -4   8   8       32.44       55.91     54.50 o 
  -3   8   8      128.41       72.14     51.94 o 
  -2   8   8      153.84      187.45     50.17 o 
  -1   8   8      195.08      188.68    107.50 o 
   0   8   8     1475.75     1527.66    102.29 o 
   1   8   8     1499.92     1536.66    136.62 o 
   2   8   8     2686.78     2466.19    176.07 o 
   3   8   8     8078.01     8396.54    348.51 o 
   4   8   8        8.87       19.67     41.44 o 
   5   8   8     7640.55     7778.03    314.23 o 
   6   8   8      819.81      913.44    123.35 o 
   7   8   8     1823.44     1538.13    170.21 o 
   8   8   8     1190.71      820.58    156.95 o 
  -4   9   8      613.13      446.29    118.10 o 
  -3   9   8      381.80      309.06    119.82 o 
  -2   9   8     1325.04     1399.28    120.48 o 
  -1   9   8      460.02      369.85    130.33 o 
   0   9   8      677.57      567.62    138.69 o 
   1   9   8     3620.89     3748.74    195.54 o 
   2   9   8      364.33      248.01     59.23 o 
   3   9   8     3780.56     4105.25    202.11 o 
   4   9   8     2803.82     2629.84    165.86 o 
   5   9   8      736.55      526.22     68.32 o 
   6   9   8     2287.20     2123.55    216.90 o 
   7   9   8       57.20       23.09     74.60 o 
  -2  10   8      929.23      943.63    104.69 o 
  -1  10   8     3224.83     3500.24    203.79 o 
   0  10   8       91.67       28.12     49.01 o 
   1  10   8      211.79      251.46    143.17 o 
   2  10   8     1253.73     1054.58    105.50 o 
   3  10   8       27.66      -37.09     43.15 o 
   4  10   8      529.98      380.74     93.89 o 
   5  10   8        2.64        4.29     81.06 o 
   1  11   8      281.06      308.73    108.37 o 
   2  11   8       15.63      145.75     92.69 o 
  -3  -6   9      765.09      621.59    142.31 o 
  -2  -6   9      138.36       59.78     65.29 o 
  -1  -6   9     1536.38     1159.29    139.03 o 
   0  -6   9       72.21       39.98     68.91 o 
   1  -6   9     2157.16     2105.18    273.76 o 
   2  -6   9      508.70      381.26     94.07 o 
   3  -6   9     2752.37     2753.76    262.56 o 
   4  -6   9     2055.15     2048.09    212.25 o 
  -4  -5   9       29.36      -80.28     80.28 o 
  -3  -5   9      473.89      578.35     98.55 o 
  -2  -5   9       29.93      123.35     65.81 o 
  -1  -5   9     1632.96     1642.84    172.11 o 
   0  -5   9     1843.00     2016.33    189.34 o 
   1  -5   9     1094.34     1124.51     83.73 o 
   2  -5   9     4121.08     4629.22    344.39 o 
   3  -5   9        7.54      -49.79     49.79 o 
   4  -5   9     5208.55     5772.14    432.77 o 
   5  -5   9      349.28      402.45    114.91 o 
   6  -5   9      935.51      867.10    144.03 o 
  -5  -4   9     1542.80     1335.90    136.62 o 
  -4  -4   9      146.75       97.86     80.63 o 
  -3  -4   9     1891.91     2045.85    195.88 o 
  -2  -4   9     1147.06     1217.52    135.93 o 
  -1  -4   9      255.16      239.77     39.29 o 
   0  -4   9     4180.38     4706.07    344.13 o 
   1  -4   9      872.15      922.56     74.83 o 
   2  -4   9     1484.50     1537.45    136.28 o 
   3  -4   9     2778.38     3137.43    234.99 o 
   4  -4   9      228.35      137.83     65.98 o 
   5  -4   9     1335.94     1125.52    156.78 o 
   6  -4   9      241.57      241.88     92.17 o 
   7  -4   9      452.94      290.12    135.07 o 
  -6  -3   9       28.93      116.45     66.94 o 
  -5  -3   9     3611.47     3446.32    275.82 o 
  -4  -3   9     1129.68     1112.35    101.74 o 
  -3  -3   9     1344.61     1247.53     86.87 o 
  -2  -3   9     1707.85     1914.97     82.27 o 
  -1  -3   9       24.21      -11.60     25.43 o 
   0  -3   9      131.08      152.34     25.29 o 
   1  -3   9      914.45      724.57     62.59 o 
   2  -3   9       12.30        8.79     52.37 o 
   3  -3   9      428.33      498.24     75.80 o 
   4  -3   9      132.12      106.47     73.91 o 
   5  -3   9      820.78      734.44    104.40 o 
   6  -3   9        5.71       62.19     97.68 o 
   7  -3   9     2910.92     3307.99    286.68 o 
   8  -3   9      172.01       82.18     85.11 o 
  -6  -2   9     2285.33     2584.03    227.94 o 
  -5  -2   9      479.72      384.56    102.26 o 
  -4  -2   9     1930.65     2017.96    218.50 o 
  -3  -2   9       36.16       -0.76     30.23 o 
  -2  -2   9     1233.13     1224.38     97.09 o 
  -1  -2   9      228.02      204.31     20.43 o 
   0  -2   9     2687.86     3120.27    163.37 o 
   1  -2   9      634.85      541.55     36.11 o 
   2  -2   9     1344.10     1409.76     75.72 o 
   3  -2   9     2050.80     2064.19    171.95 o 
   4  -2   9      194.84      273.93     59.11 o 
   5  -2   9     3340.21     3723.71    272.55 o 
   6  -2   9     1269.13     1492.48    167.98 o 
   7  -2   9     1404.74     1658.04    206.57 o 
   8  -2   9     2642.79     4250.03    389.19 o 
  -7  -1   9       87.44       76.53     70.83 o 
  -6  -1   9     1435.01     1348.62    197.72 o 
  -5  -1   9      520.21      467.46     56.35 o 
  -4  -1   9     1516.73     1330.22    172.63 o 
  -3  -1   9       11.50        5.02     24.09 o 
  -2  -1   9     5122.83     5731.69    329.21 o 
  -1  -1   9      536.86      446.77     51.23 o 
   0  -1   9     7028.51     7830.73    233.29 o 
   1  -1   9     5202.63     5588.85    146.11 o 
   2  -1   9     3787.81     3833.36    118.87 o 
   3  -1   9     8563.63     9726.59    306.12 o 
   4  -1   9      504.15      453.73     49.18 o 
   5  -1   9      503.01      460.38     67.72 o 
   6  -1   9     2090.36     2322.88    211.39 o 
   7  -1   9      309.75      226.90     82.87 o 
   8  -1   9      823.24     1115.35    156.09 o 
   9  -1   9      273.62      190.54    139.03 o 
  -7   0   9       10.10       99.78     66.67 o 
  -6   0   9     1167.81     1014.76    101.60 o 
  -5   0   9      362.58      294.13     70.06 o 
  -4   0   9     2484.69     2457.53    221.41 o 
  -3   0   9     5671.42     6023.89    343.24 o 
  -2   0   9     2929.35     2889.62     90.28 o 
  -1   0   9    13280.77    14782.81    291.33 o 
   0   0   9       16.71       20.85     16.34 o 
   1   0   9     7047.04     7561.18    375.24 o 
   2   0   9     1973.57     1965.12     86.87 o 
   3   0   9     1268.54     1324.97     85.16 o 
   4   0   9      223.76      270.49     33.57 o 
   5   0   9      205.17      305.86     59.37 o 
   6   0   9       15.74       34.28     55.99 o 
   7   0   9      131.23      133.17     77.53 o 
   8   0   9      260.40      427.95    101.65 o 
   9   0   9        2.25      100.79     88.55 o 
  -7   1   9       18.61       55.46     54.23 o 
  -6   1   9     1528.51     1005.78    146.27 o 
  -5   1   9     2073.97     2121.95    190.84 o 
  -4   1   9      223.77       74.29     54.23 o 
  -3   1   9     7559.24     8225.69    544.60 o 
  -2   1   9     3902.06     4161.39    155.39 o 
  -1   1   9     3778.84     3750.54    104.80 o 
   0   1   9     4493.67     4374.16    116.21 o 
   1   1   9      294.17      226.07     23.57 o 
   2   1   9     2837.83     2982.04    150.73 o 
   3   1   9     1017.94     1020.65     49.78 o 
   4   1   9      297.55      220.80     28.60 o 
   5   1   9     2093.38     2381.80    179.35 o 
   6   1   9     3326.82     3897.54    279.10 o 
   7   1   9      257.99       87.00     68.22 o 
   8   1   9     2786.69     3757.65    313.04 o 
   9   1   9      430.05      315.97    107.33 o 
  -7   2   9     1637.42     1458.01    128.82 o 
  -6   2   9      166.91      152.29     51.97 o 
  -5   2   9     1744.04     1958.21    269.71 o 
  -4   2   9      685.67      728.29     78.47 o 
  -3   2   9       67.84       44.56     11.99 o 
  -2   2   9     2182.03     2169.08    115.53 o 
  -1   2   9       45.67       34.85     14.79 o 
   0   2   9     1469.92     1486.40     46.43 o 
   1   2   9      801.34      790.10     34.76 o 
   2   2   9     4392.52     4548.60    159.71 o 
   3   2   9      761.27      583.07     34.99 o 
   4   2   9     9880.68    10462.22    249.57 o 
   5   2   9      269.65      198.30     58.92 o 
   6   2   9     5549.68     6703.15    416.41 o 
   7   2   9     2340.20     2532.72    203.98 o 
   8   2   9      674.43      660.01    116.63 o 
   9   2   9      883.55     1218.90    165.05 o 
  -7   3   9      708.12      567.39    182.19 o 
  -6   3   9        1.27       -3.51     44.58 o 
  -5   3   9      112.56       99.67     45.62 o 
  -4   3   9       19.54        6.14     17.89 o 
  -3   3   9     1664.16     1601.24     53.60 o 
  -2   3   9       46.30        5.09     17.11 o 
  -1   3   9     2151.09     2126.77     62.02 o 
   0   3   9     3652.47     3717.39     91.43 o 
   1   3   9      151.03      131.15     20.59 o 
   2   3   9    12378.12    13340.35    259.25 o 
   3   3   9     6077.19     6246.65    152.92 o 
   4   3   9     2926.95     2665.20     83.39 o 
   5   3   9     9057.86    10032.35    341.99 o 
   6   3   9       12.69       35.21     39.28 o 
   7   3   9     2733.56     3397.92    230.86 o 
   8   3   9       12.24       72.53     63.57 o 
   9   3   9      233.12      274.62     99.58 o 
  -7   4   9      988.12      928.77    123.53 o 
  -6   4   9       56.32       71.05    119.39 o 
  -5   4   9     3501.05     3475.77    276.77 o 
  -4   4   9       67.82       62.47     23.08 o 
  -3   4   9     3058.77     3158.69    136.92 o 
  -2   4   9     6414.47     6864.82    233.11 o 
  -1   4   9      129.62      118.17     18.91 o 
   0   4   9     5215.34     5155.96    175.46 o 
   1   4   9     4688.00     4790.80    127.61 o 
   2   4   9      183.08      124.54     26.12 o 
   3   4   9     5209.58     5253.99    118.49 o 
   4   4   9     1199.70     1147.56     66.15 o 
   5   4   9     1935.37     2010.20     78.16 o 
   6   4   9      563.06      547.86     96.82 o 
   7   4   9     1076.81      988.38    147.30 o 
   8   4   9       49.85       73.74    100.44 o 
   9   4   9     1340.83     1509.54    192.61 o 
  -6   5   9     2941.84     2902.95    254.81 o 
  -5   5   9     1671.23     1755.33    193.95 o 
  -4   5   9     8803.16    10555.60    588.02 o 
  -3   5   9        2.39      -13.29     21.25 o 
  -2   5   9     3171.53     3172.32    145.11 o 
  -1   5   9      856.96      816.30     36.97 o 
   0   5   9      226.52      172.63     22.70 o 
   1   5   9      562.45      584.02     34.63 o 
   2   5   9       29.06       29.64     24.39 o 
   3   5   9       23.07       -7.86     19.33 o 
   4   5   9        3.50       32.83     40.40 o 
   5   5   9      861.18      774.60     70.89 o 
   6   5   9      862.03      703.60    101.47 o 
   7   5   9     1127.41     1252.32    136.62 o 
   8   5   9     2011.00     2056.53    206.74 o 
   9   5   9      207.48      225.17     98.20 o 
  -6   6   9     3750.01     4353.22    367.65 o 
  -5   6   9     1316.19     1474.67    110.54 o 
  -4   6   9     2576.17     2848.38    179.09 o 
  -3   6   9     2564.51     3225.09    166.50 o 
  -2   6   9      392.15      467.36     56.16 o 
  -1   6   9      164.12      239.69     40.51 o 
   0   6   9     1181.60     1108.35     94.78 o 
   1   6   9      264.96      269.57     28.49 o 
   2   6   9     2070.28     2107.82    173.81 o 
   3   6   9     2044.71     2157.69     91.06 o 
   4   6   9       25.29       -7.00    107.76 o 
   5   6   9     2303.85     2336.03    141.65 o 
   6   6   9     2525.10     2465.87    203.81 o 
   7   6   9      148.36      128.52     68.40 o 
   8   6   9     2457.86     2794.07    250.67 o 
   9   6   9      764.23      538.90    134.72 o 
  -5   7   9      635.41      661.04     78.76 o 
  -4   7   9      151.17      159.22     61.03 o 
  -3   7   9     1393.05     1390.40    153.76 o 
  -2   7   9     1456.79     1408.38    133.78 o 
  -1   7   9     5980.60     6638.47    527.87 o 
   0   7   9      175.52      155.38     33.89 o 
   1   7   9     9314.88    10393.98    346.44 o 
   2   7   9      347.91      229.33     34.19 o 
   3   7   9     4528.49     4822.94    196.04 o 
   4   7   9     2488.12     2497.17    178.13 o 
   5   7   9      115.13       14.64     58.75 o 
   6   7   9      680.60      613.46     93.38 o 
   7   7   9      103.02       66.16     74.08 o 
   8   7   9       59.91      -51.00     72.53 o 
  -4   8   9      405.24      413.45    133.00 o 
  -3   8   9     2859.21     2955.22    271.43 o 
  -2   8   9       65.33       89.97     50.79 o 
  -1   8   9     7314.04     8528.31    337.28 o 
   0   8   9     4504.43     4683.45    227.66 o 
   1   8   9     2902.18     3119.13    192.70 o 
   2   8   9     5834.71     6410.37    281.52 o 
   3   8   9       42.20       45.28     41.69 o 
   4   8   9     2463.82     2421.73    176.85 o 
   5   8   9       60.98       31.02     41.48 o 
   6   8   9      469.75      489.56     81.29 o 
   7   8   9        2.02       -7.75     67.02 o 
  -3   9   9     1300.47     1381.07    127.54 o 
  -2   9   9     2440.70     2740.68    169.38 o 
  -1   9   9       19.08        9.15     48.61 o 
   0   9   9     3410.06     3750.89    195.40 o 
   1   9   9      206.26      165.44     57.63 o 
   2   9   9     2126.83     2063.76    145.34 o 
   3   9   9      258.83      226.32     55.60 o 
   4   9   9     1452.21     1477.96    141.96 o 
   5   9   9      259.46      212.69     70.27 o 
   6   9   9     1713.35     1428.39    168.84 o 
  -1  10   9       99.77      123.99     82.44 o 
   0  10   9      132.40      170.42     65.77 o 
   1  10   9       48.18      127.67     94.15 o 
   2  10   9      902.98      766.89    237.49 o 
   3  10   9      406.65      373.89    131.11 o 
   4  10   9     1677.34     1394.11    168.66 o 
  -2  -5  10     2728.89     2746.18    269.79 o 
  -1  -5  10     1707.08     1662.52    185.89 o 
   1  -5  10     2442.77     2595.96    168.32 o 
   2  -5  10      172.46      111.81     87.35 o 
   3  -5  10      732.01      602.64    126.97 o 
   4  -5  10       76.47      -33.25     63.74 o 
  -4  -4  10      508.72      295.77     75.52 o 
  -3  -4  10     1413.39     1503.51    172.11 o 
  -2  -4  10       36.22       68.74     71.50 o 
  -1  -4  10     1584.10     1569.32    190.03 o 
   0  -4  10       81.52      -13.61     54.44 o 
   1  -4  10     1236.60     1042.50     90.97 o 
   2  -4  10        3.95        2.76     42.04 o 
   3  -4  10     2538.34     2535.30    249.12 o 
   4  -4  10       15.92      -42.73     59.95 o 
   5  -4  10     2907.10     2813.54    285.30 o 
   6  -4  10      798.60      674.66    138.00 o 
  -5  -3  10       81.03       95.36     65.52 o 
  -4  -3  10       33.25       81.32     84.07 o 
  -3  -3  10      177.85      262.04    107.16 o 
  -2  -3  10       32.89      -49.79     66.33 o 
  -1  -3  10      483.17      432.57     94.58 o 
   0  -3  10        7.53      -23.46     23.46 o 
   1  -3  10     1508.72     1631.31    100.81 o 
   2  -3  10     1580.63     1512.98    157.12 o 
   3  -3  10     2283.14     1976.59    180.21 o 
   4  -3  10     4325.62     4838.89    377.64 o 
   5  -3  10      393.96      505.82    126.80 o 
   6  -3  10     2952.57     3476.48    309.25 o 
   7  -3  10       59.88       67.36     87.69 o 
  -5  -2  10       28.83       14.47     87.00 o 
  -4  -2  10     1319.56     1139.29     83.02 o 
  -3  -2  10      616.87      561.27     52.00 o 
  -2  -2  10      659.61      623.14     69.50 o 
  -1  -2  10     3172.09     3442.22    122.45 o 
   0  -2  10     1264.12     1290.17     83.35 o 
   1  -2  10     1589.64     1587.73    130.63 o 
   2  -2  10     3608.46     4271.73    278.75 o 
   3  -2  10      111.33       72.36     78.39 o 
   4  -2  10     3785.82     4124.95    277.37 o 
   5  -2  10     1543.84     1998.30    198.12 o 
   6  -2  10      531.98      477.74    111.47 o 
   7  -2  10      540.34      625.04    131.97 o 
   8  -2  10      238.59      356.62    110.09 o 
  -6  -1  10     1091.57      941.06     85.47 o 
  -5  -1  10     3586.96     3760.37    340.69 o 
  -4  -1  10       37.08      -56.21     56.21 o 
  -3  -1  10     5941.94     6068.80    521.44 o 
  -2  -1  10      408.97      379.58     47.42 o 
  -1  -1  10     1815.86     1674.94     64.04 o 
   0  -1  10     1456.91     1654.73     78.93 o 
   1  -1  10      257.35      313.23     47.64 o 
   2  -1  10      524.25      613.20     50.40 o 
   3  -1  10      649.30      560.00     69.09 o 
   4  -1  10       24.54      178.66     77.01 o 
   5  -1  10      495.90      488.25    101.47 o 
   6  -1  10      204.28      125.42     94.76 o 
   7  -1  10     1109.46     1088.82    155.74 o 
   8  -1  10      421.85      507.54    148.16 o 
  -6   0  10      352.33      184.76     54.97 o 
  -5   0  10     2873.82     3080.85    230.99 o 
  -4   0  10     1850.05     1737.11    203.52 o 
  -3   0  10     1077.77      999.80    131.58 o 
  -2   0  10     2714.00     2633.56    259.63 o 
  -1   0  10       64.90       59.26     17.38 o 
   0   0  10      387.33      456.95     43.06 o 
   1   0  10      232.09      161.68     25.92 o 
   2   0  10      451.23      386.18     44.74 o 
   3   0  10        1.05      -16.81     27.75 o 
   4   0  10      699.90      739.43    106.30 o 
   5   0  10      437.16      385.22     83.90 o 
   6   0  10      425.35      349.22     89.76 o 
   7   0  10     3061.73     3877.73    334.06 o 
   8   0  10      417.68      714.11    152.81 o 
  -6   1  10     1920.05     1858.57    162.47 o 
  -5   1  10       95.84       20.95     50.17 o 
  -4   1  10     2063.20     2033.08    223.43 o 
  -3   1  10        2.57       12.60     35.13 o 
  -2   1  10     1843.58     1863.01     78.25 o 
  -1   1  10      109.35       88.36     24.25 o 
   0   1  10     3843.52     4041.44    174.44 o 
   1   1  10       56.44       46.12     25.34 o 
   2   1  10     6485.66     7302.61    521.16 o 
   3   1  10     1157.03     1207.37     79.20 o 
   4   1  10     1439.82     1479.56     96.96 o 
   5   1  10     2710.82     3202.21    253.60 o 
   6   1  10      252.31      220.00     65.12 o 
   7   1  10      546.20      366.62    120.08 o 
   8   1  10     1295.87      960.99    165.39 o 
   9   1  10       48.11      -54.61     91.14 o 
  -6   2  10      324.11      370.35     58.76 o 
  -5   2  10       11.90      -13.08     46.62 o 
  -4   2  10     1403.58     1217.73     79.33 o 
  -3   2  10       23.84       52.25     40.12 o 
  -2   2  10     4747.22     4781.17    284.99 o 
  -1   2  10     1386.85     1210.78     69.41 o 
   0   2  10     6548.39     6367.51    228.95 o 
   1   2  10     7999.63     8205.89    386.40 o 
   2   2  10     1169.93      957.23     46.45 o 
   3   2  10     7228.45     7675.87    362.71 o 
   4   2  10      170.41       90.40     44.11 o 
   5   2  10      939.70      989.24    114.57 o 
   6   2  10      641.98      412.10     79.94 o 
   7   2  10       11.35      217.25    104.06 o 
   8   2  10       12.80       42.55     76.15 o 
   9   2  10        0.41      -96.82     96.82 o 
  -6   3  10      545.49      535.54     88.87 o 
  -5   3  10        2.18       26.81     44.54 o 
  -4   3  10     2418.20     2330.32    150.74 o 
  -3   3  10     3190.75     2720.70    203.14 o 
  -2   3  10      918.62      742.05     67.37 o 
  -1   3  10     9617.41    10234.58    498.82 o 
   0   3  10      744.59      673.72     35.63 o 
   1   3  10     7267.41     7581.47    191.11 o 
   2   3  10     1998.31     1869.68    131.52 o 
   3   3  10     1549.73     1555.19    110.63 o 
   4   3  10      532.95      522.70     48.92 o 
   5   3  10     1156.47      983.67     59.53 o 
   6   3  10       59.12       34.93     31.61 o 
   7   3  10     1074.99     1107.26    156.60 o 
   8   3  10      632.92      833.85    129.04 o 
   9   3  10      319.85      490.14    140.58 o 
  -6   4  10     1973.15     1808.19    109.67 o 
  -5   4  10     1025.91      989.95     85.84 o 
  -4   4  10      416.31      255.63     52.31 o 
  -3   4  10     2518.29     2609.25    191.33 o 
  -2   4  10     1152.50     1056.64     52.74 o 
  -1   4  10      762.10      711.29     50.75 o 
   0   4  10     2770.06     2906.09    109.67 o 
   1   4  10      190.07      196.97     25.31 o 
   2   4  10     1950.76     1924.06     77.75 o 
   3   4  10      482.36      373.00     33.40 o 
   4   4  10     1902.41     1836.65    161.36 o 
   5   4  10     1477.22     1369.04     80.54 o 
   6   4  10     4512.29     5104.37    350.42 o 
   7   4  10       21.40      125.94     70.29 o 
   8   4  10     3046.22     3810.02    323.20 o 
   9   4  10      523.08      586.28    117.32 o 
  -6   5  10      153.17      208.81     83.04 o 
  -5   5  10      748.59      955.77    289.26 o 
  -4   5  10        6.51       21.52     35.81 o 
  -3   5  10       26.70       -8.08     32.66 o 
  -2   5  10        5.55       12.96     58.52 o 
  -1   5  10       20.57       62.05     28.87 o 
   0   5  10       18.95       94.24     34.30 o 
   1   5  10      790.81      688.37     41.68 o 
   2   5  10     2005.27     1778.75     67.11 o 
   3   5  10      101.42       68.50     43.79 o 
   4   5  10     6359.10     6913.67    242.47 o 
   5   5  10     1717.34     1490.95    108.53 o 
   6   5  10     5167.65     5246.85    340.77 o 
   7   5  10     2713.23     2854.54    258.60 o 
   8   5  10      455.56      415.37    102.51 o 
  -5   6  10      851.56      871.75    151.78 o 
  -4   6  10      249.40      227.07     54.61 o 
  -3   6  10     2255.49     2629.36    158.45 o 
  -2   6  10       35.06       39.36     31.19 o 
  -1   6  10     3130.06     3382.55    169.58 o 
   0   6  10     2346.06     2421.11    106.09 o 
   1   6  10      127.28      109.32     53.09 o 
   2   6  10     3348.08     3278.39    131.70 o 
   3   6  10     1550.25     1414.46    118.89 o 
   4   6  10      947.33      732.07     92.00 o 
   5   6  10     2642.17     3053.96    175.17 o 
   6   6  10      519.29      359.70    161.69 o 
   7   6  10     1298.89     1265.93    145.06 o 
   8   6  10       13.47       24.81     79.77 o 
  -4   7  10     1245.83     1177.19    109.49 o 
  -3   7  10     3706.48     4244.82    248.95 o 
  -2   7  10     4445.08     5321.44    249.22 o 
  -1   7  10      494.40      396.15     56.56 o 
   0   7  10     4925.67     5086.13    223.84 o 
   1   7  10      559.65      517.31     47.60 o 
   2   7  10       55.43       76.38     40.77 o 
   3   7  10      725.73      646.11     76.18 o 
   4   7  10      184.26       80.97     53.84 o 
   5   7  10      315.57      335.80    119.05 o 
   6   7  10        2.33       24.22     52.75 o 
   7   7  10      177.79      223.97     87.00 o 
  -3   8  10      249.81      168.50    173.49 o 
  -2   8  10     3242.55     3595.94    373.25 o 
  -1   8  10     1016.24     1045.27    312.69 o 
   0   8  10      704.07      674.87     77.93 o 
   1   8  10      356.80      347.79     67.12 o 
   2   8  10      813.83      688.79    148.51 o 
   3   8  10      119.63      107.26     49.49 o 
   4   8  10      307.26      345.46    129.13 o 
   5   8  10      662.17      484.58     84.10 o 
   6   8  10       13.06       32.91     88.73 o 
  -2   9  10      114.47       98.93     67.49 o 
  -1   9  10      622.12      592.31     85.13 o 
   0   9  10     1142.06     1127.11    281.68 o 
   1   9  10     1082.00     1038.65    116.64 o 
   2   9  10     1140.96      879.05     96.66 o 
   3   9  10     4052.35     4558.76    320.96 o 
   4   9  10        7.46       79.22     65.59 o 
   5   9  10     2088.44     1992.61    205.10 o 
   1  10  10     3531.04     3724.06    224.65 o 
   2  10  10      855.46      866.97    225.60 o 
   3  10  10     2078.68     1985.72    159.29 o 
  -2  -4  11      579.32      579.38    120.94 o 
  -1  -4  11     1042.04     1151.36    159.88 o 
   0  -4  11     1601.43     1320.54    164.53 o 
   2  -4  11     2573.91     3093.84    266.86 o 
   3  -4  11        3.10       25.33     61.85 o 
   4  -4  11     1510.98     1467.50    199.85 o 
  -3  -3  11      461.15      316.65     99.23 o 
  -2  -3  11     2962.14     3543.15    327.34 o 
  -1  -3  11       34.15       24.46     68.05 o 
   0  -3  11     5184.14     5855.35    491.52 o 
   1  -3  11     1231.63     1328.30    133.00 o 
   2  -3  11     1799.13     2082.20    199.50 o 
   3  -3  11     1578.31     1991.93    199.16 o 
   4  -3  11      289.10      230.51     84.76 o 
   5  -3  11      199.19      216.04     84.76 o 
   6  -3  11        4.24      -29.12     78.73 o 
  -4  -2  11     1452.73     1384.75    301.75 o 
  -3  -2  11      102.30      193.15     72.35 o 
  -2  -2  11     1762.86     1722.92    137.78 o 
  -1  -2  11     1786.16     1994.68    191.06 o 
   0  -2  11      424.89      396.51     48.25 o 
   1  -2  11     1884.65     2191.06    186.32 o 
   2  -2  11       48.20      -23.77     41.52 o 
   3  -2  11     1332.87     1286.95    153.50 o 
   4  -2  11      192.55      149.89     93.03 o 
   5  -2  11     1218.50     1119.66    171.42 o 
   6  -2  11      181.84      271.52    101.47 o 
  -5  -1  11        1.96       45.14     64.95 o 
  -4  -1  11      341.98      306.85     53.35 o 
  -3  -1  11      307.21      317.35     51.12 o 
  -2  -1  11        5.80      -17.43     32.04 o 
  -1  -1  11      346.21      232.44     96.91 o 
   0  -1  11       77.24      113.74     37.04 o 
   1  -1  11      680.32      694.09     66.74 o 
   2  -1  11      103.33       69.85     36.76 o 
   3  -1  11     3297.27     3631.19    215.35 o 
   4  -1  11      396.60      349.39     82.87 o 
   5  -1  11     3487.98     3965.59    336.64 o 
   6  -1  11     1920.60     2848.86    266.86 o 
   7  -1  11     1450.24     1397.38    191.06 o 
  -5   0  11       72.96      126.50     57.33 o 
  -4   0  11      126.23      -31.86     49.26 o 
  -3   0  11       12.71       27.49     42.07 o 
  -2   0  11     1142.65     1091.46    147.99 o 
  -1   0  11      262.88      249.37     26.01 o 
   0   0  11      497.59      484.89     51.18 o 
   1   0  11     1393.68     1367.22    152.84 o 
   2   0  11      836.25      920.80     79.30 o 
   3   0  11     2886.30     3159.64    168.25 o 
   4   0  11     3491.52     4370.28    329.23 o 
   5   0  11       15.30       86.49     64.95 o 
   6   0  11     2998.58     4199.38    349.90 o 
   7   0  11      397.54      451.55    140.41 o 
   8   0  11      854.48      932.22    166.77 o 
  -5   1  11      204.24      198.67     85.63 o 
  -4   1  11     2448.60     2208.97    374.77 o 
  -3   1  11     1909.69     1834.91    174.26 o 
  -2   1  11     1312.87     1261.58     80.74 o 
  -1   1  11     4480.11     4705.78    332.77 o 
   0   1  11       20.38       20.63     19.98 o 
   1   1  11     1461.27     1375.36    109.04 o 
   2   1  11     2024.85     2194.72    124.79 o 
   3   1  11      294.37      266.77     59.92 o 
   4   1  11      690.48      846.19    142.48 o 
   5   1  11     1357.02     1471.81    149.54 o 
   6   1  11      281.30      394.53     86.31 o 
   7   1  11      577.80      618.15    150.06 o 
   8   1  11      175.25      221.73    157.81 o 
  -5   2  11     3449.15     3654.58    385.50 o 
  -4   2  11        0.05      -35.71     37.86 o 
  -3   2  11     6352.32     6773.18    666.79 o 
  -2   2  11     1317.88     1314.29     83.83 o 
  -1   2  11     1586.71     1344.49     93.03 o 
   0   2  11     1219.17     1157.49    116.95 o 
   1   2  11      172.72      140.62     34.95 o 
   2   2  11      141.37      174.68     39.38 o 
   3   2  11      127.20       71.28     37.78 o 
   4   2  11       26.28       13.94     67.28 o 
   5   2  11      110.35       70.98     55.65 o 
   6   2  11      236.81      186.93    101.13 o 
   7   2  11      495.22      383.50    127.83 o 
   8   2  11      327.89      169.18    102.68 o 
  -5   3  11     1711.99     1491.93    216.23 o 
  -4   3  11     2801.14     2940.72    470.31 o 
  -3   3  11      635.11      370.62     67.17 o 
  -2   3  11     2599.87     2459.59    139.51 o 
  -1   3  11      155.01       35.50     23.68 o 
   0   3  11     1194.67     1132.45     61.30 o 
   1   3  11      296.92      265.74     44.16 o 
   2   3  11     2797.06     2830.45    253.19 o 
   3   3  11      696.46      474.01    133.60 o 
   4   3  11     2190.60     2103.56     97.61 o 
   5   3  11      276.45      166.59     48.00 o 
   6   3  11     1292.10     1351.38    163.15 o 
   7   3  11     1239.47     1135.86    159.02 o 
   8   3  11       78.05       62.54     77.53 o 
  -5   4  11      170.62      100.69     51.52 o 
  -4   4  11      324.37      327.90     76.47 o 
  -3   4  11       66.20       53.14     55.85 o 
  -2   4  11     1747.34     1622.66     89.79 o 
  -1   4  11      116.73       64.01     27.63 o 
   0   4  11     3939.64     3862.74    293.67 o 
   1   4  11      293.21      222.79     35.33 o 
   2   4  11     6268.47     6838.90    389.22 o 
   3   4  11     3662.58     3864.53    167.64 o 
   4   4  11     1770.42     1677.07    130.37 o 
   5   4  11     3371.56     3499.64    273.03 o 
   6   4  11        0.80      -55.82     67.53 o 
   7   4  11      942.75      874.33    149.20 o 
   8   4  11      138.86      282.71    125.42 o 
  -5   5  11      167.42      184.25     76.45 o 
  -4   5  11      442.83      402.11     85.23 o 
  -3   5  11      101.40      161.64    106.99 o 
  -2   5  11     1370.26     1386.01    157.64 o 
  -1   5  11     2111.89     1952.78    184.51 o 
   0   5  11     2429.28     2430.97    257.72 o 
   1   5  11     7214.95     8300.08    389.29 o 
   2   5  11      160.93      102.03     36.14 o 
   3   5  11     4071.13     4314.56    229.05 o 
   4   5  11      325.69      239.04     39.08 o 
   5   5  11     1241.64     1353.26    117.13 o 
   6   5  11      384.94      453.91    169.27 o 
   7   5  11      225.60      144.37    101.99 o 
   8   5  11        7.37      -73.56     73.56 o 
  -4   6  11     2498.50     2439.51    249.98 o 
  -3   6  11     1027.29      965.64    147.82 o 
  -2   6  11      712.53      573.76     79.21 o 
  -1   6  11     1245.18     1347.78    106.88 o 
   0   6  11      564.79      557.31     56.33 o 
   1   6  11     1731.54     1732.33     96.86 o 
   2   6  11     1570.87     1539.60     85.36 o 
   3   6  11      328.00      328.83     55.80 o 
   4   6  11      555.51      608.86    120.08 o 
   5   6  11      963.54      880.79     97.86 o 
   6   6  11      410.61      432.69     93.29 o 
   7   6  11      650.10      540.45    141.96 o 
  -3   7  11      903.78      936.03    177.88 o 
  -2   7  11       46.50      106.14     45.76 o 
  -1   7  11      246.57      210.03     52.62 o 
   0   7  11      228.93      224.36     59.73 o 
   1   7  11       85.72      127.90     59.98 o 
   2   7  11       66.25      103.11     59.09 o 
   3   7  11      237.94      239.84     66.07 o 
   4   7  11     1263.07     1138.52    108.45 o 
   5   7  11      232.25      136.96     62.57 o 
   6   7  11     3034.90     2649.31    317.34 o 
   7   7  11       34.85      -55.30    115.95 o 
  -2   8  11      246.30      291.65     64.96 o 
  -1   8  11      830.18      798.17     92.14 o 
   0   8  11       14.72       30.37     56.52 o 
   1   8  11     1348.77     1111.09    103.28 o 
   2   8  11      735.63      806.43     90.61 o 
   3   8  11      475.58      382.43     75.30 o 
   4   8  11     2589.63     2698.47    174.24 o 
   5   8  11      633.98      372.62     76.15 o 
   6   8  11     1098.33      924.98    136.53 o 
   0   9  11     1666.99     1603.79    128.02 o 
   1   9  11      517.13      496.05     85.43 o 
   2   9  11     1367.09     1406.10    123.09 o 
   3   9  11      378.75      348.91     78.70 o 
   4   9  11      301.15       95.10     92.52 o 
  -1  -3  12     1034.28      943.76    168.84 o 
   0  -3  12        2.45      -32.56    108.37 o 
   3  -3  12      238.21      115.43    106.64 o 
  -2  -2  12      212.89      237.24     75.15 o 
  -1  -2  12     1190.60     1204.94    156.09 o 
   0  -2  12      132.60       89.93     79.08 o 
   1  -2  12     2291.16     2222.09    230.51 o 
   2  -2  12      305.97      279.96     85.45 o 
   3  -2  12     1724.67     1632.20    179.35 o 
   4  -2  12     2417.96     2330.46    258.25 o 
   5  -2  12      101.61       11.89     74.43 o 
  -3  -1  12      278.84      140.04     49.97 o 
  -2  -1  12      339.11      345.90     52.29 o 
  -1  -1  12     1008.20      734.94     71.50 o 
   0  -1  12     2560.52     2803.89    282.20 o 
   1  -1  12      283.43      246.72     91.74 o 
   2  -1  12     5113.19     6234.47    318.73 o 
   3  -1  12       29.60       24.46     61.16 o 
   4  -1  12     2860.89     3257.17    304.42 o 
   5  -1  12      433.12      704.63    149.02 o 
   6  -1  12      270.96      428.81    147.99 o 
  -4   0  12       41.17      125.77     75.46 o 
  -3   0  12      725.89      563.17    109.11 o 
  -2   0  12     2239.48     2099.01    191.16 o 
  -1   0  12        1.35       23.41     48.71 o 
   0   0  12     2877.25     3350.72    286.33 o 
   1   0  12     1516.83     1616.49    119.81 o 
   2   0  12      434.42      495.80     66.27 o 
   3   0  12     3626.29     4364.13    255.28 o 
   4   0  12      121.39       62.02     65.12 o 
   5   0  12      419.70      354.21     95.62 o 
   6   0  12      218.77      269.10     91.83 o 
  -4   1  12      815.29      720.02     79.25 o 
  -3   1  12      110.47       18.29     48.67 o 
  -2   1  12      616.80      688.35     71.15 o 
  -1   1  12     1201.14      984.48    278.75 o 
   0   1  12        7.76        9.09     29.28 o 
   1   1  12      828.61      811.33     74.17 o 
   2   1  12       18.35      108.71     72.36 o 
   3   1  12      547.45      595.25     73.96 o 
   4   1  12        2.00      -27.68     52.82 o 
   5   1  12     1257.24     1277.13    158.33 o 
   6   1  12       13.20      -39.97     83.04 o 
   7   1  12     2566.00     3087.30    314.59 o 
  -4   2  12      712.67      800.06    111.63 o 
  -3   2  12        8.92       20.94     46.63 o 
  -2   2  12      412.83      420.17     56.99 o 
  -1   2  12       97.82       85.63     89.07 o 
   0   2  12      295.07      255.23     39.44 o 
   1   2  12       52.77       27.35     35.44 o 
   2   2  12      291.78      238.51     62.31 o 
   3   2  12     1644.90     1479.78     91.90 o 
   4   2  12       73.56       33.69     37.20 o 
   5   2  12     1803.37     2040.34    213.63 o 
   6   2  12     1964.15     2118.21    233.10 o 
   7   2  12      264.43      197.09    106.13 o 
  -4   3  12      844.10      865.11    116.69 o 
  -3   3  12        7.52       42.13     84.85 o 
  -2   3  12     2675.40     2736.62    184.62 o 
  -1   3  12      478.56      519.09    102.85 o 
   0   3  12     2561.66     2393.36    235.36 o 
   1   3  12     2487.83     2407.76    181.20 o 
   2   3  12       15.29       -7.63     37.93 o 
   3   3  12     2263.63     2150.18    208.90 o 
   4   3  12     1693.96     1673.91    413.05 o 
   5   3  12        1.52      -31.27     31.27 o 
   6   3  12     1521.90     1990.03    244.81 o 
   7   3  12      383.61      412.79    119.74 o 
  -4   4  12     1173.04      977.08    239.64 o 
  -3   4  12     2389.89     2320.44    353.01 o 
  -2   4  12      365.48      373.43     72.91 o 
  -1   4  12     5656.54     5712.61    646.40 o 
   0   4  12      121.52      104.44     47.92 o 
   1   4  12     2516.94     2519.10    131.66 o 
   2   4  12      811.73      747.24     62.74 o 
   3   4  12       69.61       49.71     34.85 o 
   4   4  12      136.99      134.25     45.02 o 
   5   4  12       22.35       40.84     49.34 o 
   6   4  12       39.72       35.32     76.67 o 
   7   4  12       52.10       52.72     84.76 o 
  -3   5  12     3486.28     3401.01    794.22 o 
  -2   5  12     1392.06     1309.64    239.73 o 
  -1   5  12      329.81      275.89     59.02 o 
   0   5  12     1103.63     1078.12     89.02 o 
   1   5  12      216.41      177.89     44.03 o 
   2   5  12      354.69      306.73     47.40 o 
   3   5  12      570.32      431.53     68.05 o 
   4   5  12      212.70      175.83     50.72 o 
   5   5  12      423.20      329.13     85.88 o 
   6   5  12     1235.30     1319.71    133.46 o 
   7   5  12      154.77      238.44     99.41 o 
  -3   6  12       11.62      -13.61     88.38 o 
  -2   6  12     1414.99     1438.39    157.21 o 
  -1   6  12       11.38        1.82     43.40 o 
   0   6  12      725.69      698.95     85.84 o 
   1   6  12       84.69       63.44     39.87 o 
   2   6  12     2040.80     2007.55    120.41 o 
   3   6  12       95.07       19.89     47.77 o 
   4   6  12     3230.00     3363.97    239.82 o 
   5   6  12      262.22      269.20    133.26 o 
   6   6  12     1178.22     1058.83    112.55 o 
  -1   7  12      117.31      148.68    162.38 o 
   0   7  12     3359.08     3423.54    221.36 o 
   1   7  12      688.44      650.19     94.87 o 
   2   7  12     2863.12     3031.74    191.48 o 
   3   7  12     2485.85     2891.63    186.64 o 
   4   7  12      598.40      622.35    102.16 o 
   5   7  12     2545.45     2442.10    174.15 o 
   0   8  12      662.31      655.43    115.52 o 
   1   8  12     2425.82     2654.22    135.33 o 
   2   8  12       13.11        4.07     66.20 o 
   3   8  12     1820.11     1989.23    152.14 o 
   4   8  12      507.87      680.86    137.48 o 
  -1  -1  13     1397.69     1181.34    160.05 o 
   0  -1  13      278.67      259.46     88.73 o 
   1  -1  13      945.83     1095.03    125.59 o 
   2  -1  13        4.03       25.84     80.80 o 
   3  -1  13      318.43      337.33    109.40 o 
   4  -1  13        1.84      -21.19    103.20 o 
  -2   0  13       36.45      -20.65     80.54 o 
  -1   0  13     1360.98     1159.84    233.53 o 
   0   0  13       89.55      127.83     60.38 o 
   1   0  13      757.26      614.42     82.41 o 
   2   0  13        1.50      -18.13     44.34 o 
   3   0  13     1751.00     1985.25    149.65 o 
   4   0  13      122.15      120.60     83.56 o 
   5   0  13     1146.10     1112.25    169.35 o 
  -2   1  13       37.41       98.72     51.18 o 
  -1   1  13      508.39      361.22     85.76 o 
   0   1  13      197.51       62.89    115.00 o 
   1   1  13     1467.42     1231.60    288.14 o 
   2   1  13     1230.34     1154.44    186.27 o 
   3   1  13     1184.97     1138.17    103.10 o 
   4   1  13     2525.06     3064.43    476.19 o 
   5   1  13       76.95      173.49     93.03 o 
  -2   2  13       17.54      -49.91     86.83 o 
  -1   2  13      889.93      612.25    179.95 o 
   0   2  13     1201.90     1186.11    309.33 o 
   1   2  13      130.13       78.84     44.53 o 
   2   2  13     3408.85     3743.93    483.25 o 
   3   2  13      343.15      409.28     60.81 o 
   4   2  13     1701.90     1686.18    212.24 o 
   5   2  13      817.06     1223.89    148.85 o 
  -2   3  13      885.96     1035.55    205.19 o 
  -1   3  13       68.03       57.94     55.38 o 
   0   3  13     1223.62     1024.51    178.48 o 
   1   3  13      863.06      788.27    153.48 o 
   2   3  13      307.62      282.23     48.38 o 
   3   3  13     1013.30      985.60     79.43 o 
   4   3  13        7.04       12.14     69.58 o 
   5   3  13      499.16      667.44    199.24 o 
   6   3  13      162.64      -90.79    118.19 o 
  -2   4  13      592.21      496.32     87.35 o 
  -1   4  13        7.27       11.93     51.96 o 
   0   4  13       17.99      -54.79     56.37 o 
   1   4  13        1.33       37.03     37.24 o 
   2   4  13       34.33      107.68     50.43 o 
   3   4  13      160.86      137.84     56.45 o 
   4   4  13       86.84      -14.12     57.18 o 
   5   4  13      764.94      686.50     93.92 o 
   6   4  13       15.35      100.79     80.11 o 
  -2   5  13      428.47      390.22    121.20 o 
  -1   5  13       26.40      -14.89     56.10 o 
   0   5  13      943.20      790.93     96.64 o 
   1   5  13       10.10       44.11     41.50 o 
   2   5  13     1251.72     1096.53     84.90 o 
   3   5  13      608.60      604.04     80.78 o 
   4   5  13        6.71       94.28    131.37 o 
   5   5  13     1212.58     1217.50    144.80 o 
  -1   6  13      616.46      394.53    144.20 o 
   0   6  13     1515.69     1382.92    134.12 o 
   1   6  13     3540.64     3522.55    188.05 o 
   2   6  13       28.02      -61.21     61.21 o 
   3   6  13     1340.54     1515.75    128.58 o 
   4   6  13      146.45      179.82     77.26 o 
   5   6  13       41.52       11.20     81.49 o 
   1   7  13     1445.11     1528.14    163.67 o 
   2   7  13      633.05      653.29    116.63 o 
   3   7  13      188.51       72.36     75.29 o 
   1   1  14      523.44      366.44    131.97 o 
   2   1  14      640.25      595.22    113.28 o 
   0   2  14       15.23        1.90    113.96 o 
   1   2  14     1123.68     1150.72    366.10 o 
   2   2  14        2.53        2.78     53.58 o 
   3   2  14      726.49      784.53    141.51 o 
   0   3  14        1.46      -20.38     57.42 o 
   1   3  14      550.23      403.21     77.29 o 
   2   3  14       62.47      136.43     64.02 o 
   3   3  14     1808.75     1775.34    199.71 o 
   1   4  14      894.55      746.30    163.07 o 
   2   4  14      972.97      781.01    103.20 o 
   3   4  14      449.66      359.04    142.74 o 
   2   5  14     1312.87     1231.30    144.89 o 
                                                 
